# Supplementary material for: (E)-3-(2-Chloro­phen­yl)-1-(4,4′′-difluoro-5′-meth­oxy-1,1′:3′,1′′-terphenyl-4′-yl)prop-2-en-1-one
Source: Acta Crystallogr Sect E Struct Rep Online. 2012 Apr 28;68(Pt 5):o1538–9. doi: 10.1107/S1600536812017692 (PMC3344640; doi:10.1107/S1600536812017692)
Supplement: Supplementary file 1 [file e-68-o1538-sup1.cif]

##############################################################################
#                                                                            #
# This CIF contains the data in a paper accepted for publication in          #
# Acta Crystallographica Section E. It conforms to the requirements of       #
# Notes for Authors for Acta Crystallographica Section E, and has been       #
# peer reviewed under the auspices of the IUCr Commission on Journals.       #
#                                                                            #
# Full details of the Crystallographic Information File format               #
# are given in the paper "The Crystallographic Information File (CIF):       #
# a New Standard Archive File for Crystallography" by S. R. Hall, F. H.      #
# Allen and I. D. Brown [Acta Cryst. (1991), A47, 655-685].                  #
#                                                                            #
# The current version of the core CIF dictionary is obtainable from          #
# ftp://ftp.iucr.org/pub/cif_core.dic.                                       #
#                                                                            #
# Software is freely available for graphical display of the structure(s)     #
# in this CIF. For information consult the CIF software page                 #
# http://www.iucr.org/resources/cif/software.                                #
#                                                                            #
# This file may be used for bona fide research purposes within the           #
# scientific community so long as proper attribution is given to the journal # 
# article from which it was obtained.                                        #
#                                                                            #
##############################################################################
data_I
_audit_creation_method     SHELXL-97
_chemical_name_systematic
;
(<i>E</i>)-3-(2-Chlorophenyl)-1-(4,4''-difluoro-5'-methoxy-1,1':3',1''-
terphenyl-4'-yl)prop-2-en-1-one
;
_chemical_name_common
;
;
_chemical_formula_moiety     'C28 H19 Cl F2 O2'
_chemical_formula_sum     'C28 H19 Cl F2 O2'
_chemical_formula_iupac     'C28 H19 Cl F2 O2'
_chemical_formula_weight     460.88
_chemical_melting_point     452
_symmetry_cell_setting     monoclinic
_symmetry_space_group_name_H-M     'P 21/c'
_symmetry_space_group_name_Hall     '-P 2ybc'
loop_
    _symmetry_equiv_pos_as_xyz
    'x, y, z'
    '-x, y+1/2, -z+1/2'
    '-x, -y, -z'
    'x, -y-1/2, z-1/2'
_cell_length_a     14.2065(7)
_cell_length_b     6.8651(3)
_cell_length_c     22.4817(11)
_cell_angle_alpha     90.00
_cell_angle_beta     101.406(2)
_cell_angle_gamma     90.00
_cell_volume     2149.32(18)
_cell_formula_units_Z     4
_cell_measurement_reflns_used     7266
_cell_measurement_theta_min     2.57
_cell_measurement_theta_max     28.24
_cell_measurement_temperature     200(2)
_exptl_crystal_description     'block'
_exptl_crystal_colour     'yellow'
_exptl_crystal_size_max     0.40
_exptl_crystal_size_mid     0.20
_exptl_crystal_size_min     0.18
_exptl_crystal_density_diffrn     1.424
_exptl_crystal_density_meas     ?
_exptl_crystal_density_method     'not measured'
_exptl_crystal_F_000     952
_exptl_absorpt_coefficient_mu     0.220
_exptl_absorpt_correction_type     multi-scan
_exptl_absorpt_process_details     '(SADABS; Bruker, 2008)'
_exptl_absorpt_correction_T_min     0.9175
_exptl_absorpt_correction_T_max     0.9624
_exptl_special_details     ?
_diffrn_ambient_temperature     200(2)
_diffrn_radiation_type     MoK\a
_diffrn_radiation_wavelength     0.71073
_diffrn_radiation_source     'fine-focus sealed tube'
_diffrn_radiation_monochromator     graphite
_diffrn_measurement_device_type     'Bruker APEXII CCD'
_diffrn_measurement_device     ?
_diffrn_measurement_method     '\f and \w scans'
_diffrn_reflns_number     17828
_diffrn_reflns_av_R_equivalents     0.0505
_diffrn_reflns_av_sigmaI/netI     0.0509
_diffrn_reflns_theta_min     1.85
_diffrn_reflns_theta_max     28.36
_diffrn_reflns_theta_full     28.36
_diffrn_measured_fraction_theta_max     0.990
_diffrn_measured_fraction_theta_full     0.990
_diffrn_reflns_limit_h_min     -18
_diffrn_reflns_limit_h_max     18
_diffrn_reflns_limit_k_min     -9
_diffrn_reflns_limit_k_max     8
_diffrn_reflns_limit_l_min     -29
_diffrn_reflns_limit_l_max     29
_refine_special_details
;
;
_reflns_number_total     5318
_reflns_number_gt     3817
_reflns_threshold_expression     I>2sigma(I)
_refine_ls_structure_factor_coef     Fsqd
_refine_ls_matrix_type     full
_refine_ls_R_factor_all     0.0933
_refine_ls_R_factor_gt     0.0636
_refine_ls_wR_factor_gt     0.1291
_refine_ls_wR_factor_ref     0.1406
_refine_ls_goodness_of_fit_ref     1.066
_refine_ls_restrained_S_all     1.066
_refine_ls_number_reflns     5318
_refine_ls_number_parameters     299
_refine_ls_number_restraints     0
_refine_ls_hydrogen_treatment     constr
_refine_ls_weighting_scheme     calc
_refine_ls_weighting_details
         'calc w=1/[\s^2^(Fo^2^)+(0.0356P)^2^+2.7063P] where P=(Fo^2^+2Fc^2^)/3'
_atom_sites_solution_hydrogens     geom
_atom_sites_solution_primary     direct
_atom_sites_solution_secondary     difmap
_refine_ls_shift/su_max     0.000
_refine_ls_shift/su_mean     0.000
_refine_diff_density_max     0.413
_refine_diff_density_min     -0.314
_refine_ls_extinction_method     none
_refine_ls_extinction_coef     ?
_refine_ls_abs_structure_Flack     ?
loop_
    _atom_type_symbol
    _atom_type_description
    _atom_type_scat_dispersion_real
    _atom_type_scat_dispersion_imag
    _atom_type_scat_source
    'C' 'C' 0.0033 0.0016
                         'International Tables Vol C Tables 4.2.6.8 and 6.1.1.4'
    'H' 'H' 0.0000 0.0000
                         'International Tables Vol C Tables 4.2.6.8 and 6.1.1.4'
    'Cl' 'Cl' 0.1484 0.1585
                         'International Tables Vol C Tables 4.2.6.8 and 6.1.1.4'
    'F' 'F' 0.0171 0.0103
                         'International Tables Vol C Tables 4.2.6.8 and 6.1.1.4'
    'O' 'O' 0.0106 0.0060
                         'International Tables Vol C Tables 4.2.6.8 and 6.1.1.4'
_computing_data_collection     'APEX2 (Bruker, 2010)'
_computing_cell_refinement     'SAINT (Bruker, 2010)'
_computing_data_reduction     'SAINT (Bruker, 2010)'
_computing_structure_solution     'SHELXS97 (Sheldrick, 2008)'
_computing_structure_refinement     'SHELXL97 (Sheldrick, 2008)'
_computing_molecular_graphics
             'ORTEP-3 (Farrugia, 1997) and Mercury (Macrae <i>et al.</i>, 2008)'
_computing_publication_material
                            'SHELXL97 (Sheldrick, 2008) and PLATON (Spek, 2009)'
loop_
    _atom_site_type_symbol
    _atom_site_label
    _atom_site_fract_x
    _atom_site_fract_y
    _atom_site_fract_z
    _atom_site_U_iso_or_equiv
    _atom_site_adp_type
    _atom_site_calc_flag
    _atom_site_refinement_flags
    _atom_site_occupancy
    _atom_site_symmetry_multiplicity
    _atom_site_disorder_assembly
    _atom_site_disorder_group
    Cl Cl1 0.32945(5) 0.46688(11) 0.32261(3) 0.0424(2) Uani d . 1 1 . .
    F F1 0.48872(13) -0.3590(3) 0.05070(8) 0.0542(5) Uani d . 1 1 . .
    F F2 -0.02840(13) 0.4610(3) -0.34871(6) 0.0483(4) Uani d . 1 1 . .
    O O1 0.21690(15) 0.2023(3) 0.11598(8) 0.0394(5) Uani d . 1 1 . .
    O O2 0.10962(14) 0.6409(3) 0.04792(7) 0.0360(4) Uani d . 1 1 . .
    C C1 0.29266(17) 0.5306(4) 0.18625(10) 0.0286(5) Uani d . 1 1 . .
    H H1 0.2750 0.4189 0.2065 0.034 Uiso calc R 1 1 . .
    C C2 0.27497(18) 0.5259(4) 0.12635(10) 0.0308(5) Uani d . 1 1 . .
    H H2 0.2916 0.6354 0.1048 0.037 Uiso calc R 1 1 . .
    C C3 0.22992(17) 0.3548(4) 0.09182(10) 0.0266(5) Uani d . 1 1 . .
    C C4 0.0579(2) 0.8171(4) 0.03123(12) 0.0380(6) Uani d . 1 1 . .
    H H4A 0.0929 0.8975 0.0068 0.057 Uiso calc R 1 1 . .
    H H4B 0.0512 0.8885 0.0679 0.057 Uiso calc R 1 1 . .
    H H4C -0.0059 0.7863 0.0075 0.057 Uiso calc R 1 1 . .
    C C11 0.33711(17) 0.6927(4) 0.22443(10) 0.0280(5) Uani d . 1 1 . .
    C C12 0.35889(17) 0.6785(4) 0.28769(10) 0.0283(5) Uani d . 1 1 . .
    C C13 0.40353(19) 0.8263(4) 0.32436(12) 0.0353(6) Uani d . 1 1 . .
    H H13 0.4168 0.8114 0.3672 0.042 Uiso calc R 1 1 . .
    C C14 0.4286(2) 0.9946(4) 0.29868(13) 0.0410(7) Uani d . 1 1 . .
    H H14 0.4612 1.0954 0.3235 0.049 Uiso calc R 1 1 . .
    C C15 0.4060(2) 1.0165(4) 0.23610(14) 0.0440(7) Uani d . 1 1 . .
    H H15 0.4217 1.1341 0.2180 0.053 Uiso calc R 1 1 . .
    C C16 0.3608(2) 0.8686(4) 0.20019(12) 0.0378(6) Uani d . 1 1 . .
    H H16 0.3453 0.8869 0.1575 0.045 Uiso calc R 1 1 . .
    C C21 0.19968(16) 0.3801(4) 0.02426(10) 0.0250(5) Uani d . 1 1 . .
    C C22 0.22967(16) 0.2553(3) -0.01771(10) 0.0236(5) Uani d . 1 1 . .
    C C23 0.19342(17) 0.2854(4) -0.07951(10) 0.0262(5) Uani d . 1 1 . .
    H H23 0.2142 0.2030 -0.1083 0.031 Uiso calc R 1 1 . .
    C C24 0.12777(16) 0.4327(4) -0.09994(10) 0.0250(5) Uani d . 1 1 . .
    C C25 0.09855(17) 0.5559(4) -0.05830(10) 0.0271(5) Uani d . 1 1 . .
    H H25 0.0537 0.6570 -0.0716 0.033 Uiso calc R 1 1 . .
    C C26 0.13545(17) 0.5300(4) 0.00332(10) 0.0261(5) Uani d . 1 1 . .
    C C31 0.29922(17) 0.0940(3) 0.00053(10) 0.0245(5) Uani d . 1 1 . .
    C C32 0.38279(17) 0.1197(4) 0.04463(11) 0.0301(5) Uani d . 1 1 . .
    H H32 0.3961 0.2434 0.0634 0.036 Uiso calc R 1 1 . .
    C C33 0.44637(19) -0.0325(4) 0.06131(11) 0.0359(6) Uani d . 1 1 . .
    H H33 0.5026 -0.0150 0.0916 0.043 Uiso calc R 1 1 . .
    C C34 0.4265(2) -0.2090(4) 0.03319(12) 0.0360(6) Uani d . 1 1 . .
    C C35 0.34726(19) -0.2412(4) -0.01133(11) 0.0332(6) Uani d . 1 1 . .
    H H35 0.3361 -0.3644 -0.0307 0.040 Uiso calc R 1 1 . .
    C C36 0.28382(18) -0.0874(4) -0.02719(11) 0.0294(5) Uani d . 1 1 . .
    H H36 0.2282 -0.1067 -0.0579 0.035 Uiso calc R 1 1 . .
    C C41 0.08695(17) 0.4497(4) -0.16619(10) 0.0263(5) Uani d . 1 1 . .
    C C42 0.14603(19) 0.4464(4) -0.20846(11) 0.0314(5) Uani d . 1 1 . .
    H H42 0.2137 0.4398 -0.1949 0.038 Uiso calc R 1 1 . .
    C C43 0.1081(2) 0.4526(4) -0.27020(11) 0.0350(6) Uani d . 1 1 . .
    H H43 0.1487 0.4518 -0.2991 0.042 Uiso calc R 1 1 . .
    C C44 0.0103(2) 0.4598(4) -0.28813(10) 0.0335(6) Uani d . 1 1 . .
    C C45 -0.05083(19) 0.4642(4) -0.24832(11) 0.0342(6) Uani d . 1 1 . .
    H H45 -0.1184 0.4694 -0.2625 0.041 Uiso calc R 1 1 . .
    C C46 -0.01178(18) 0.4607(4) -0.18650(11) 0.0300(5) Uani d . 1 1 . .
    H H46 -0.0529 0.4659 -0.1580 0.036 Uiso calc R 1 1 . .
loop_
    _atom_site_aniso_label
    _atom_site_aniso_U_11
    _atom_site_aniso_U_22
    _atom_site_aniso_U_33
    _atom_site_aniso_U_12
    _atom_site_aniso_U_13
    _atom_site_aniso_U_23
    Cl1 0.0517(4) 0.0472(4) 0.0245(3) -0.0136(3) -0.0019(3) 0.0057(3)
    F1 0.0605(11) 0.0418(10) 0.0580(11) 0.0263(9) 0.0060(9) 0.0116(8)
    F2 0.0676(12) 0.0481(10) 0.0226(7) 0.0027(9) -0.0072(7) 0.0013(7)
    O1 0.0562(12) 0.0328(11) 0.0284(9) -0.0035(10) 0.0062(8) 0.0048(8)
    O2 0.0450(11) 0.0365(11) 0.0255(8) 0.0141(9) 0.0047(7) -0.0039(8)
    C1 0.0295(12) 0.0278(13) 0.0275(11) 0.0002(11) 0.0030(9) 0.0031(10)
    C2 0.0332(13) 0.0316(14) 0.0269(11) -0.0026(12) 0.0039(10) 0.0013(10)
    C3 0.0270(12) 0.0284(13) 0.0246(11) 0.0035(11) 0.0055(9) 0.0019(10)
    C4 0.0452(16) 0.0288(15) 0.0402(14) 0.0087(13) 0.0093(12) -0.0050(11)
    C11 0.0282(12) 0.0287(13) 0.0264(11) 0.0008(11) 0.0032(9) -0.0009(10)
    C12 0.0254(12) 0.0296(14) 0.0286(12) 0.0000(10) 0.0021(9) -0.0003(10)
    C13 0.0330(13) 0.0405(16) 0.0299(12) 0.0000(12) 0.0003(10) -0.0079(11)
    C14 0.0370(15) 0.0354(16) 0.0486(16) -0.0036(13) 0.0032(12) -0.0113(13)
    C15 0.0499(17) 0.0293(15) 0.0536(17) -0.0066(13) 0.0118(14) 0.0007(13)
    C16 0.0485(16) 0.0338(15) 0.0301(13) -0.0005(13) 0.0053(11) 0.0015(11)
    C21 0.0257(11) 0.0252(12) 0.0227(10) -0.0021(10) 0.0013(9) -0.0006(9)
    C22 0.0231(11) 0.0219(12) 0.0246(11) -0.0024(10) 0.0014(9) 0.0005(9)
    C23 0.0262(12) 0.0264(13) 0.0249(11) 0.0006(10) 0.0027(9) -0.0037(9)
    C24 0.0241(11) 0.0260(13) 0.0233(10) -0.0019(10) 0.0006(8) 0.0001(9)
    C25 0.0270(12) 0.0246(13) 0.0282(11) 0.0028(10) 0.0014(9) 0.0001(10)
    C26 0.0296(12) 0.0220(12) 0.0265(11) -0.0005(10) 0.0049(9) -0.0021(9)
    C31 0.0278(12) 0.0224(12) 0.0236(10) 0.0012(10) 0.0062(9) 0.0022(9)
    C32 0.0298(13) 0.0310(14) 0.0285(12) 0.0004(11) 0.0030(10) -0.0015(10)
    C33 0.0308(13) 0.0434(17) 0.0313(12) 0.0075(13) 0.0007(10) 0.0044(12)
    C34 0.0398(15) 0.0346(15) 0.0352(13) 0.0129(12) 0.0111(11) 0.0121(11)
    C35 0.0427(15) 0.0230(13) 0.0360(13) 0.0007(12) 0.0130(11) 0.0019(11)
    C36 0.0324(13) 0.0268(13) 0.0287(12) -0.0006(11) 0.0052(10) 0.0007(10)
    C41 0.0309(12) 0.0226(12) 0.0231(10) 0.0011(10) -0.0006(9) -0.0016(9)
    C42 0.0315(13) 0.0312(14) 0.0302(12) 0.0001(11) 0.0026(10) -0.0007(11)
    C43 0.0454(16) 0.0324(15) 0.0277(12) -0.0013(13) 0.0085(11) -0.0002(11)
    C44 0.0496(16) 0.0262(13) 0.0206(11) 0.0017(12) -0.0034(10) 0.0007(10)
    C45 0.0342(13) 0.0310(14) 0.0321(12) 0.0026(12) -0.0063(10) 0.0001(11)
    C46 0.0304(13) 0.0306(14) 0.0278(11) 0.0020(11) 0.0026(9) 0.0006(10)
_geom_special_details
;
;
loop_
    _geom_bond_atom_site_label_1
    _geom_bond_atom_site_label_2
    _geom_bond_site_symmetry_2
    _geom_bond_distance
    _geom_bond_publ_flag
    Cl1 C12 . 1.741(3) ?
    F1 C34 . 1.364(3) ?
    F2 C44 . 1.364(3) ?
    O1 C3 . 1.211(3) ?
    O2 C26 . 1.366(3) ?
    O2 C4 . 1.426(3) ?
    C1 C2 . 1.321(3) ?
    C1 C11 . 1.470(3) ?
    C1 H1 . 0.9500 ?
    C2 C3 . 1.481(3) ?
    C2 H2 . 0.9500 ?
    C3 C21 . 1.504(3) ?
    C4 H4A . 0.9800 ?
    C4 H4B . 0.9800 ?
    C4 H4C . 0.9800 ?
    C11 C16 . 1.393(4) ?
    C11 C12 . 1.398(3) ?
    C12 C13 . 1.380(3) ?
    C13 C14 . 1.369(4) ?
    C13 H13 . 0.9500 ?
    C14 C15 . 1.388(4) ?
    C14 H14 . 0.9500 ?
    C15 C16 . 1.375(4) ?
    C15 H15 . 0.9500 ?
    C16 H16 . 0.9500 ?
    C21 C26 . 1.394(3) ?
    C21 C22 . 1.402(3) ?
    C22 C23 . 1.398(3) ?
    C22 C31 . 1.487(3) ?
    C23 C24 . 1.391(3) ?
    C23 H23 . 0.9500 ?
    C24 C25 . 1.385(3) ?
    C24 C41 . 1.492(3) ?
    C25 C26 . 1.392(3) ?
    C25 H25 . 0.9500 ?
    C31 C36 . 1.390(3) ?
    C31 C32 . 1.399(3) ?
    C32 C33 . 1.384(4) ?
    C32 H32 . 0.9500 ?
    C33 C34 . 1.370(4) ?
    C33 H33 . 0.9500 ?
    C34 C35 . 1.368(4) ?
    C35 C36 . 1.388(4) ?
    C35 H35 . 0.9500 ?
    C36 H36 . 0.9500 ?
    C41 C42 . 1.387(3) ?
    C41 C46 . 1.389(3) ?
    C42 C43 . 1.387(3) ?
    C42 H42 . 0.9500 ?
    C43 C44 . 1.368(4) ?
    C43 H43 . 0.9500 ?
    C44 C45 . 1.365(4) ?
    C45 C46 . 1.391(3) ?
    C45 H45 . 0.9500 ?
    C46 H46 . 0.9500 ?
loop_
    _geom_angle_atom_site_label_1
    _geom_angle_atom_site_label_2
    _geom_angle_atom_site_label_3
    _geom_angle_site_symmetry_1
    _geom_angle_site_symmetry_3
    _geom_angle
    _geom_angle_publ_flag
    C26 O2 C4 . . 118.60(19) ?
    C2 C1 C11 . . 126.0(2) ?
    C2 C1 H1 . . 117.0 ?
    C11 C1 H1 . . 117.0 ?
    C1 C2 C3 . . 121.9(2) ?
    C1 C2 H2 . . 119.0 ?
    C3 C2 H2 . . 119.0 ?
    O1 C3 C2 . . 122.6(2) ?
    O1 C3 C21 . . 120.9(2) ?
    C2 C3 C21 . . 116.4(2) ?
    O2 C4 H4A . . 109.5 ?
    O2 C4 H4B . . 109.5 ?
    H4A C4 H4B . . 109.5 ?
    O2 C4 H4C . . 109.5 ?
    H4A C4 H4C . . 109.5 ?
    H4B C4 H4C . . 109.5 ?
    C16 C11 C12 . . 115.9(2) ?
    C16 C11 C1 . . 122.5(2) ?
    C12 C11 C1 . . 121.6(2) ?
    C13 C12 C11 . . 122.6(2) ?
    C13 C12 Cl1 . . 117.85(19) ?
    C11 C12 Cl1 . . 119.51(19) ?
    C14 C13 C12 . . 119.7(2) ?
    C14 C13 H13 . . 120.1 ?
    C12 C13 H13 . . 120.1 ?
    C13 C14 C15 . . 119.4(3) ?
    C13 C14 H14 . . 120.3 ?
    C15 C14 H14 . . 120.3 ?
    C16 C15 C14 . . 120.2(3) ?
    C16 C15 H15 . . 119.9 ?
    C14 C15 H15 . . 119.9 ?
    C15 C16 C11 . . 122.1(2) ?
    C15 C16 H16 . . 119.0 ?
    C11 C16 H16 . . 119.0 ?
    C26 C21 C22 . . 119.3(2) ?
    C26 C21 C3 . . 117.6(2) ?
    C22 C21 C3 . . 123.0(2) ?
    C23 C22 C21 . . 118.5(2) ?
    C23 C22 C31 . . 118.6(2) ?
    C21 C22 C31 . . 122.9(2) ?
    C24 C23 C22 . . 121.8(2) ?
    C24 C23 H23 . . 119.1 ?
    C22 C23 H23 . . 119.1 ?
    C25 C24 C23 . . 119.5(2) ?
    C25 C24 C41 . . 121.2(2) ?
    C23 C24 C41 . . 119.3(2) ?
    C24 C25 C26 . . 119.4(2) ?
    C24 C25 H25 . . 120.3 ?
    C26 C25 H25 . . 120.3 ?
    O2 C26 C25 . . 123.8(2) ?
    O2 C26 C21 . . 114.6(2) ?
    C25 C26 C21 . . 121.5(2) ?
    C36 C31 C32 . . 117.8(2) ?
    C36 C31 C22 . . 120.4(2) ?
    C32 C31 C22 . . 121.7(2) ?
    C33 C32 C31 . . 120.9(2) ?
    C33 C32 H32 . . 119.5 ?
    C31 C32 H32 . . 119.5 ?
    C34 C33 C32 . . 118.6(2) ?
    C34 C33 H33 . . 120.7 ?
    C32 C33 H33 . . 120.7 ?
    F1 C34 C35 . . 118.8(3) ?
    F1 C34 C33 . . 118.1(2) ?
    C35 C34 C33 . . 123.1(2) ?
    C34 C35 C36 . . 117.6(2) ?
    C34 C35 H35 . . 121.2 ?
    C36 C35 H35 . . 121.2 ?
    C35 C36 C31 . . 122.0(2) ?
    C35 C36 H36 . . 119.0 ?
    C31 C36 H36 . . 119.0 ?
    C42 C41 C46 . . 119.0(2) ?
    C42 C41 C24 . . 120.9(2) ?
    C46 C41 C24 . . 120.0(2) ?
    C43 C42 C41 . . 121.1(2) ?
    C43 C42 H42 . . 119.4 ?
    C41 C42 H42 . . 119.4 ?
    C44 C43 C42 . . 117.8(2) ?
    C44 C43 H43 . . 121.1 ?
    C42 C43 H43 . . 121.1 ?
    F2 C44 C45 . . 118.1(2) ?
    F2 C44 C43 . . 118.7(2) ?
    C45 C44 C43 . . 123.2(2) ?
    C44 C45 C46 . . 118.4(2) ?
    C44 C45 H45 . . 120.8 ?
    C46 C45 H45 . . 120.8 ?
    C41 C46 C45 . . 120.5(2) ?
    C41 C46 H46 . . 119.8 ?
    C45 C46 H46 . . 119.8 ?
loop_
    _geom_torsion_atom_site_label_1
    _geom_torsion_atom_site_label_2
    _geom_torsion_atom_site_label_3
    _geom_torsion_atom_site_label_4
    _geom_torsion_site_symmetry_1
    _geom_torsion_site_symmetry_2
    _geom_torsion_site_symmetry_3
    _geom_torsion_site_symmetry_4
    _geom_torsion
    _geom_torsion_publ_flag
    C11 C1 C2 C3 . . . . 179.9(2) ?
    C1 C2 C3 O1 . . . . -8.7(4) ?
    C1 C2 C3 C21 . . . . 170.7(2) ?
    C2 C1 C11 C16 . . . . 4.0(4) ?
    C2 C1 C11 C12 . . . . -175.5(3) ?
    C16 C11 C12 C13 . . . . -1.7(4) ?
    C1 C11 C12 C13 . . . . 177.8(2) ?
    C16 C11 C12 Cl1 . . . . 178.4(2) ?
    C1 C11 C12 Cl1 . . . . -2.0(3) ?
    C11 C12 C13 C14 . . . . -0.4(4) ?
    Cl1 C12 C13 C14 . . . . 179.5(2) ?
    C12 C13 C14 C15 . . . . 2.0(4) ?
    C13 C14 C15 C16 . . . . -1.6(4) ?
    C14 C15 C16 C11 . . . . -0.7(5) ?
    C12 C11 C16 C15 . . . . 2.3(4) ?
    C1 C11 C16 C15 . . . . -177.3(3) ?
    O1 C3 C21 C26 . . . . 122.1(3) ?
    C2 C3 C21 C26 . . . . -57.3(3) ?
    O1 C3 C21 C22 . . . . -54.9(3) ?
    C2 C3 C21 C22 . . . . 125.6(3) ?
    C26 C21 C22 C23 . . . . -0.3(3) ?
    C3 C21 C22 C23 . . . . 176.7(2) ?
    C26 C21 C22 C31 . . . . 178.9(2) ?
    C3 C21 C22 C31 . . . . -4.1(4) ?
    C21 C22 C23 C24 . . . . -1.1(4) ?
    C31 C22 C23 C24 . . . . 179.7(2) ?
    C22 C23 C24 C25 . . . . 1.3(4) ?
    C22 C23 C24 C41 . . . . -176.1(2) ?
    C23 C24 C25 C26 . . . . 0.0(4) ?
    C41 C24 C25 C26 . . . . 177.4(2) ?
    C4 O2 C26 C25 . . . . -13.5(4) ?
    C4 O2 C26 C21 . . . . 169.2(2) ?
    C24 C25 C26 O2 . . . . -178.5(2) ?
    C24 C25 C26 C21 . . . . -1.5(4) ?
    C22 C21 C26 O2 . . . . 178.9(2) ?
    C3 C21 C26 O2 . . . . 1.8(3) ?
    C22 C21 C26 C25 . . . . 1.6(4) ?
    C3 C21 C26 C25 . . . . -175.6(2) ?
    C23 C22 C31 C36 . . . . -43.5(3) ?
    C21 C22 C31 C36 . . . . 137.3(2) ?
    C23 C22 C31 C32 . . . . 135.0(2) ?
    C21 C22 C31 C32 . . . . -44.2(3) ?
    C36 C31 C32 C33 . . . . -1.9(4) ?
    C22 C31 C32 C33 . . . . 179.6(2) ?
    C31 C32 C33 C34 . . . . 0.8(4) ?
    C32 C33 C34 F1 . . . . -178.9(2) ?
    C32 C33 C34 C35 . . . . 1.0(4) ?
    F1 C34 C35 C36 . . . . 178.4(2) ?
    C33 C34 C35 C36 . . . . -1.5(4) ?
    C34 C35 C36 C31 . . . . 0.2(4) ?
    C32 C31 C36 C35 . . . . 1.4(4) ?
    C22 C31 C36 C35 . . . . 180.0(2) ?
    C25 C24 C41 C42 . . . . 134.0(3) ?
    C23 C24 C41 C42 . . . . -48.6(3) ?
    C25 C24 C41 C46 . . . . -48.7(3) ?
    C23 C24 C41 C46 . . . . 128.6(3) ?
    C46 C41 C42 C43 . . . . -0.4(4) ?
    C24 C41 C42 C43 . . . . 176.8(2) ?
    C41 C42 C43 C44 . . . . -0.7(4) ?
    C42 C43 C44 F2 . . . . -178.4(2) ?
    C42 C43 C44 C45 . . . . 1.0(4) ?
    F2 C44 C45 C46 . . . . 179.3(2) ?
    C43 C44 C45 C46 . . . . -0.1(4) ?
    C42 C41 C46 C45 . . . . 1.4(4) ?
    C24 C41 C46 C45 . . . . -175.9(2) ?
    C44 C45 C46 C41 . . . . -1.1(4) ?
loop_
    _geom_hbond_atom_site_label_D
    _geom_hbond_atom_site_label_H
    _geom_hbond_atom_site_label_A
    _geom_hbond_site_symmetry_A
    _geom_hbond_distance_DH
    _geom_hbond_distance_HA
    _geom_hbond_distance_DA
    _geom_hbond_angle_DHA
    C23 H23 Cl1 4_565 0.95 2.73 3.641(2) 161
    C33 H33 Cl1 2_645 0.95 2.76 3.697(3) 170
    C43 H43 O1 4_565 0.95 2.54 3.411(3) 153
_iucr_refine_instructions_details
;
TITL ca036_s in P2(1)/c
CELL  0.71073   14.2065    6.8651   22.4817    90.000   101.406    90.000
ZERR  4           0.0007    0.0003    0.0011     0.000     0.002     0.000
LATT   1
SYMM             - X ,    0.50000 + Y ,    0.50000 - Z
SFAC  C  H Cl  F  O
UNIT 112 76 4 8 8
ACTA
BOND $H
CONF
HTAB
TEMP -73
EQIV $1 x,1/2-y,-1/2+z
EQIV $2 1-x,-1/2+y,1/2-z
HTAB C1  Cl1
HTAB C23 Cl1_$1
HTAB C33 Cl1_$2
HTAB C43 O1_$1
L.S. 10
FMAP 2
PLAN -5
SIZE 0.176 0.203 0.399
WGHT    0.035600    2.706300
FVAR       0.12300
CL1   3    0.329454    0.466878    0.322608    11.00000    0.05175    0.04718 =
         0.02451    0.00570   -0.00188   -0.01361
F1    4    0.488717   -0.359048    0.050697    11.00000    0.06054    0.04178 =
         0.05801    0.01157    0.00601    0.02631
F2    4   -0.028400    0.461025   -0.348708    11.00000    0.06761    0.04808 =
         0.02261    0.00128   -0.00720    0.00269
O1    5    0.216902    0.202293    0.115975    11.00000    0.05619    0.03284 =
         0.02839    0.00476    0.00624   -0.00353
O2    5    0.109618    0.640918    0.047918    11.00000    0.04500    0.03645 =
         0.02546   -0.00386    0.00467    0.01409
C1    1    0.292664    0.530563    0.186251    11.00000    0.02948    0.02783 =
         0.02753    0.00314    0.00296    0.00021
AFIX  43
H1    2    0.275046    0.418941    0.206515    11.00000   -1.20000
AFIX   0
C2    1    0.274969    0.525866    0.126345    11.00000    0.03323    0.03156 =
         0.02688    0.00130    0.00395   -0.00255
AFIX  43
H2    2    0.291626    0.635410    0.104758    11.00000   -1.20000
AFIX   0
C3    1    0.229916    0.354827    0.091817    11.00000    0.02704    0.02835 =
         0.02463    0.00193    0.00550    0.00353
C4    1    0.057923    0.817057    0.031228    11.00000    0.04523    0.02878 =
         0.04022   -0.00504    0.00932    0.00866
AFIX 137
H4A   2    0.092898    0.897490    0.006831    11.00000   -1.50000
H4B   2    0.051240    0.888466    0.067910    11.00000   -1.50000
H4C   2   -0.005896    0.786269    0.007472    11.00000   -1.50000
AFIX   0
C11   1    0.337113    0.692663    0.224431    11.00000    0.02816    0.02868 =
         0.02637   -0.00087    0.00316    0.00084
C12   1    0.358885    0.678455    0.287687    11.00000    0.02536    0.02961 =
         0.02865   -0.00028    0.00213    0.00002
C13   1    0.403527    0.826323    0.324357    11.00000    0.03298    0.04050 =
         0.02986   -0.00786    0.00027    0.00001
AFIX  43
H13   2    0.416797    0.811444    0.367215    11.00000   -1.20000
AFIX   0
C14   1    0.428597    0.994557    0.298679    11.00000    0.03697    0.03536 =
         0.04861   -0.01128    0.00320   -0.00357
AFIX  43
H14   2    0.461208    1.095373    0.323487    11.00000   -1.20000
AFIX   0
C15   1    0.405960    1.016527    0.236104    11.00000    0.04994    0.02925 =
         0.05357    0.00072    0.01183   -0.00658
AFIX  43
H15   2    0.421705    1.134115    0.218042    11.00000   -1.20000
AFIX   0
C16   1    0.360810    0.868578    0.200185    11.00000    0.04852    0.03384 =
         0.03005    0.00152    0.00527   -0.00054
AFIX  43
H16   2    0.345276    0.886868    0.157478    11.00000   -1.20000
AFIX   0
C21   1    0.199676    0.380067    0.024261    11.00000    0.02567    0.02518 =
         0.02269   -0.00062    0.00130   -0.00215
C22   1    0.229669    0.255268   -0.017709    11.00000    0.02314    0.02186 =
         0.02459    0.00054    0.00143   -0.00237
C23   1    0.193423    0.285426   -0.079507    11.00000    0.02621    0.02637 =
         0.02494   -0.00369    0.00271    0.00064
AFIX  43
H23   2    0.214213    0.203038   -0.108323    11.00000   -1.20000
AFIX   0
C24   1    0.127768    0.432736   -0.099940    11.00000    0.02412    0.02596 =
         0.02326    0.00008    0.00056   -0.00190
C25   1    0.098548    0.555856   -0.058296    11.00000    0.02696    0.02458 =
         0.02817    0.00008    0.00143    0.00280
AFIX  43
H25   2    0.053723    0.657034   -0.071649    11.00000   -1.20000
AFIX   0
C26   1    0.135452    0.530032    0.003318    11.00000    0.02959    0.02204 =
         0.02649   -0.00212    0.00488   -0.00045
C31   1    0.299218    0.093973    0.000526    11.00000    0.02784    0.02242 =
         0.02356    0.00216    0.00617    0.00122
C32   1    0.382789    0.119706    0.044626    11.00000    0.02977    0.03103 =
         0.02845   -0.00149    0.00302    0.00036
AFIX  43
H32   2    0.396052    0.243381    0.063368    11.00000   -1.20000
AFIX   0
C33   1    0.446374   -0.032515    0.061311    11.00000    0.03079    0.04344 =
         0.03130    0.00445    0.00066    0.00746
AFIX  43
H33   2    0.502646   -0.015022    0.091626    11.00000   -1.20000
AFIX   0
C34   1    0.426458   -0.208955    0.033189    11.00000    0.03976    0.03459 =
         0.03518    0.01208    0.01114    0.01294
C35   1    0.347262   -0.241193   -0.011330    11.00000    0.04268    0.02304 =
         0.03605    0.00187    0.01296    0.00068
AFIX  43
H35   2    0.336079   -0.364375   -0.030691    11.00000   -1.20000
AFIX   0
C36   1    0.283819   -0.087393   -0.027193    11.00000    0.03242    0.02679 =
         0.02868    0.00066    0.00523   -0.00057
AFIX  43
H36   2    0.228220   -0.106662   -0.057909    11.00000   -1.20000
AFIX   0
C41   1    0.086946    0.449708   -0.166187    11.00000    0.03095    0.02257 =
         0.02308   -0.00163   -0.00060    0.00109
C42   1    0.146033    0.446431   -0.208460    11.00000    0.03155    0.03117 =
         0.03017   -0.00068    0.00257    0.00009
AFIX  43
H42   2    0.213670    0.439839   -0.194882    11.00000   -1.20000
AFIX   0
C43   1    0.108091    0.452609   -0.270202    11.00000    0.04541    0.03242 =
         0.02774   -0.00024    0.00849   -0.00128
AFIX  43
H43   2    0.148652    0.451849   -0.299109    11.00000   -1.20000
AFIX   0
C44   1    0.010322    0.459835   -0.288134    11.00000    0.04956    0.02622 =
         0.02056    0.00075   -0.00337    0.00172
C45   1   -0.050827    0.464154   -0.248324    11.00000    0.03422    0.03098 =
         0.03214    0.00012   -0.00628    0.00261
AFIX  43
H45   2   -0.118366    0.469388   -0.262493    11.00000   -1.20000
AFIX   0
C46   1   -0.011783    0.460700   -0.186504    11.00000    0.03038    0.03065 =
         0.02777    0.00063    0.00256    0.00203
AFIX  43
H46   2   -0.052945    0.465896   -0.157988    11.00000   -1.20000
HKLF 4
REM  ca036_s in P2(1)/c
REM R1 =  0.0636 for   3817 Fo > 4sig(Fo)  and  0.0933 for all   5318 data
REM    299 parameters refined using      0 restraints
END
WGHT      0.0356      2.7063
REM Highest difference peak  0.413,  deepest hole -0.314,  1-sigma level  0.059
Q1    1   0.2143  0.3680  0.0556  11.00000  0.05    0.41
Q2    1   0.1100  0.4557 -0.1316  11.00000  0.05    0.41
Q3    1   0.3477  0.4634  0.3601  11.00000  0.05    0.38
Q4    1   0.3233  0.6099  0.3265  11.00000  0.05    0.36
Q5    1   0.3845  0.4710  0.3081  11.00000  0.05    0.35
;
data_global
_journal_date_recd_electronic     2012-04-11
_journal_date_accepted     2012-04-20
_journal_name_full     'Acta Crystallographica, Section E'
_journal_year     2012
_journal_volume     68
_journal_issue      5
_journal_page_first     o1538
_journal_page_last     o1539
_journal_paper_category     QO
_journal_paper_doi     10.1107/S1600536812017692
_journal_coeditor_code     SU2410
_publ_contact_author_name     'Dr Richard Betz'
_publ_contact_author_address
;
Department of Chemistry
Nelson Mandela Metropolitan University
Summerstrand Campus (South)
University Way
Summerstrand
PO Box 77000
Port Elizabeth 6031
South Africa
;
_publ_contact_author_email     'richard.betz@webmail.co.za'
_publ_contact_author_fax     '+27-41-504-4236'
_publ_contact_author_phone     '+27-41-504-4285'
_publ_section_title
;\
(<i>E</i>)-3-(2-Chlorophenyl)-1-(4,4''-difluoro-5'-methoxy-1,1':3',1''-\
terphenyl-4'-yl)prop-2-en-1-one
;
loop_
    _publ_author_name
    _publ_author_address
    'Samshuddin, S.'
;
Mangalore University
Department of Studies in Chemistry
Mangalagangotri 574 199
India
;
    'Narayana, Badiadka'
;
Mangalore University
Department of Studies in Chemistry
Mangalagangotri 574 199
India
;
    'Yathirajan, Hemmige S.'
;
University of Mysore
Department of Studies in Chemistry
Manasagangotri
Mysore 570 006
India
;
    'Betz, Richard'
;
Nelson Mandela Metropolitan University
Summerstrand Campus
Department of Chemistry
University Way
Summerstrand
PO Box 77000
Port Elizabeth 6031
South Africa
;
    'Gerber, Thomas'
;
Nelson Mandela Metropolitan University
Summerstrand Campus
Department of Chemistry
University Way
Summerstrand
PO Box 77000
Port Elizabeth 6031
South Africa
;
    'Hosten, Eric'
;
Nelson Mandela Metropolitan University
Summerstrand Campus
Department of Chemistry
University Way
Summerstrand
PO Box 77000
Port Elizabeth 6031
South Africa
;
