# Supplementary material for: (E)-3-(2-Chloro­phen­yl)-1-(4,4′′-difluoro-5′-meth­oxy-1,1′:3′,1′′-terphenyl-4′-yl)prop-2-en-1-one
Source: Acta Crystallogr Sect E Struct Rep Online. 2012 Apr 28;68(Pt 5):o1538–9. doi: 10.1107/S1600536812017692 (PMC3344640; doi:10.1107/S1600536812017692)
Supplement: Supplementary file 3 [file e-68-o1538-Isup3.hkl]

# 
# h,k,l, Fc-squared, Fo-squared, sigma(Fo-squared) and status flag 
# 
data_I
_shelx_title ' ca036_s in P2(1)/c' 
_shelx_refln_list_code          4 
_shelx_F_calc_maximum      262.68 
_exptl_crystal_F_000       952.00 
_reflns_d_resolution_high  0.7480 
 
loop_ 
 _symmetry_equiv_pos_as_xyz 
 'x, y, z' 
 '-x, y+1/2, -z+1/2' 
 '-x, -y, -z' 
 'x, -y-1/2, z-1/2' 
 
_cell_length_a    14.2065 
_cell_length_b     6.8651 
_cell_length_c    22.4817 
_cell_angle_alpha  90.000 
_cell_angle_beta  101.406 
_cell_angle_gamma  90.000 
 
_shelx_F_squared_multiplier     1.000 
 
loop_ 
 _refln_index_h 
 _refln_index_k 
 _refln_index_l 
 _refln_F_squared_calc 
 _refln_F_squared_meas 
 _refln_F_squared_sigma 
 _refln_observed_status 
   2   0   0      210.91      267.86      7.99 o 
   3   0   0     9535.67    10118.23    316.45 o 
   4   0   0     2225.96     2619.90     72.79 o 
   5   0   0      254.07      257.12     10.72 o 
   6   0   0      185.54      163.83     14.11 o 
   7   0   0      177.64      160.88     22.14 o 
   8   0   0       54.54       64.57     11.49 o 
   9   0   0     3083.42     3509.95    128.20 o 
  10   0   0      533.36      584.64     28.53 o 
  11   0   0      471.22      500.34     20.99 o 
  12   0   0       40.31       22.85     13.06 o 
  13   0   0      370.61      365.51     29.74 o 
  14   0   0      323.36      256.51     17.85 o 
  15   0   0        8.10       12.52      9.91 o 
  16   0   0       61.41       50.56     16.52 o 
  17   0   0        9.35        4.37     22.14 o 
  18   0   0       44.39       65.65     11.90 o 
   1   1   0      196.81      203.89      5.38 o 
   2   1   0     8933.32     9146.03    140.29 o 
   3   1   0    19576.34    19773.00    311.88 o 
   4   1   0     8345.28     8700.72    129.72 o 
   5   1   0      224.13      212.77     10.64 o 
   6   1   0     1045.26     1094.95     25.32 o 
   7   1   0       91.35       91.32     10.10 o 
   8   1   0      231.27      266.04     18.84 o 
   9   1   0      423.55      434.86     12.91 o 
  10   1   0      181.52      210.65     19.48 o 
  11   1   0      371.75      362.47     13.44 o 
  12   1   0      490.05      438.96     12.69 o 
  13   1   0       13.67        7.76      6.89 o 
  14   1   0      223.30      203.24     12.44 o 
  15   1   0       55.75       54.69     11.41 o 
  16   1   0      114.78      113.24     10.99 o 
  17   1   0        9.38       20.16     12.54 o 
  18   1   0        0.48       40.58     18.68 o 
   0   2   0    23527.18    25908.86    506.24 o 
   1   2   0     5936.43     6622.68    107.05 o 
   2   2   0     4254.54     4686.46     77.75 o 
   3   2   0     3764.15     3967.26     67.45 o 
   4   2   0      128.95      121.21      7.31 o 
   5   2   0     5763.03     6219.36    115.15 o 
   6   2   0      269.36      221.87     10.71 o 
   7   2   0     7882.26     8416.51    180.82 o 
   8   2   0       26.24       33.10      5.80 o 
   9   2   0       41.14       40.54      6.62 o 
  10   2   0       66.17       69.30      6.95 o 
  11   2   0       11.07       14.15     13.64 o 
  12   2   0        0.34       -6.97      6.97 o 
  13   2   0       16.42       58.95     10.98 o 
  14   2   0       24.02       33.38      8.25 o 
  15   2   0       36.40       40.86      9.97 o 
  16   2   0        0.01        2.94     10.03 o 
  17   2   0      136.48      171.47     17.07 o 
  18   2   0        4.52       10.98     15.83 o 
   1   3   0      143.01      132.32      8.58 o 
   2   3   0     1732.87     1819.20     34.11 o 
   3   3   0      794.46      832.63     20.57 o 
   4   3   0      123.14       90.71      8.05 o 
   5   3   0     4519.83     4560.58    101.11 o 
   6   3   0       41.53       14.79      5.42 o 
   7   3   0        0.38       -0.66     23.79 o 
   8   3   0       60.84       59.01      5.86 o 
   9   3   0       45.43       51.99      9.44 o 
  10   3   0      180.45      177.78     11.90 o 
  11   3   0      405.23      401.41     15.16 o 
  12   3   0       66.24       82.48      8.42 o 
  13   3   0       39.45       43.94      8.37 o 
  14   3   0       78.83       87.65     12.00 o 
  15   3   0        3.34       12.78     10.03 o 
  16   3   0       74.92       60.39     11.38 o 
  17   3   0       15.62       10.73     11.12 o 
   0   4   0     1916.80     1911.36     69.45 o 
   1   4   0      272.93      329.95     19.97 o 
   2   4   0        4.44       27.50      8.91 o 
   3   4   0     1066.93     1005.57     23.17 o 
   4   4   0       23.32       -2.74      5.12 o 
   5   4   0      261.31      275.25     11.25 o 
   6   4   0       26.43       63.45     13.77 o 
   7   4   0      797.06      868.26     28.58 o 
   8   4   0      562.06      530.29     16.50 o 
   9   4   0      569.85      552.02     21.27 o 
  10   4   0      169.50      141.25     11.21 o 
  11   4   0      121.34       83.21     12.60 o 
  12   4   0      233.03      210.23     18.38 o 
  13   4   0       18.69       21.33     11.99 o 
  14   4   0        2.53       -8.86     11.09 o 
  15   4   0       44.27       36.48     12.57 o 
  16   4   0       13.11        8.40     12.22 o 
   1   5   0      486.65      503.24     16.22 o 
   2   5   0        0.20        3.30      7.59 o 
   3   5   0      323.30      296.58     19.42 o 
   4   5   0       35.69      143.70     18.58 o 
   5   5   0     1286.05     1309.24     32.98 o 
   6   5   0       52.93       51.28      7.45 o 
   7   5   0       45.21       98.78     17.48 o 
   8   5   0      728.94      676.02     22.90 o 
   9   5   0        0.49       17.74      8.56 o 
  10   5   0       49.29       55.12     19.10 o 
  11   5   0       38.05       33.77     11.99 o 
  12   5   0       85.56       70.05     13.83 o 
  13   5   0      167.22      167.85     30.07 o 
  14   5   0       63.21       60.99     16.19 o 
  15   5   0        0.00      -15.34     19.51 o 
   0   6   0      286.61      323.74     47.26 o 
   1   6   0      252.71      262.20     29.80 o 
   2   6   0      299.28      294.53     14.60 o 
   3   6   0       29.07       52.08      8.84 o 
   4   6   0        0.01       -1.68     11.19 o 
   5   6   0       39.18       76.41     13.46 o 
   6   6   0        0.14       -6.08     10.93 o 
   7   6   0        3.01       -0.07      7.97 o 
   8   6   0       13.19       21.20     20.09 o 
   9   6   0        3.23        9.53      9.13 o 
  10   6   0        4.89        3.65      9.23 o 
  11   6   0       89.39       94.52     42.96 o 
  12   6   0       45.57       50.60     13.83 o 
  13   6   0       16.96       17.23     13.91 o 
  14   6   0        0.08       59.49     48.91 o 
   1   7   0       64.92       53.67     12.02 o 
   2   7   0       15.43      139.02     28.75 o 
   3   7   0        7.16        6.78     18.27 o 
   4   7   0        8.69       27.14     15.28 o 
   5   7   0      354.71      365.94     25.25 o 
   6   7   0       49.90       42.03     44.28 o 
   7   7   0        0.05       -2.28     25.45 o 
   8   7   0      278.92      220.17     35.36 o 
   9   7   0        2.67      -19.68     26.44 o 
  10   7   0        4.88      -19.50     19.50 o 
  11   7   0       40.63       81.71     13.97 o 
   0   8   0       53.24       79.99     47.26 o 
   1   8   0      356.95      386.52     26.14 o 
   2   8   0       65.98       60.87     13.53 o 
   3   8   0        8.04       21.87     26.65 o 
   4   8   0       68.20       44.24     13.26 o 
   5   8   0       87.57       72.76     13.34 o 
   6   8   0        2.81       11.32     54.86 o 
   7   8   0       15.60       31.73     64.77 o 
   8   8   0        0.11       90.55     44.94 o 
   1   9   0        0.66      -14.72     14.72 o 
   2   9   0       68.12       46.59     15.40 o 
   3   9   0        5.37      -14.67     14.67 o 
 -18   1   1       18.30       30.63     11.74 o 
 -17   1   1       35.09       38.02     10.16 o 
 -16   1   1        0.74       26.96      9.85 o 
 -15   1   1        4.60        2.48      8.33 o 
 -14   1   1       15.83       33.85      8.32 o 
 -13   1   1       16.97       42.58      7.70 o 
 -12   1   1        0.86        0.22      6.40 o 
 -11   1   1        0.33        8.91     10.02 o 
 -10   1   1      664.76      622.83     19.08 o 
  -9   1   1      398.53      482.64     14.19 o 
  -8   1   1     1219.01     1342.72     45.89 o 
  -7   1   1     4952.03     5225.26     93.50 o 
  -6   1   1        4.75        2.15      3.70 o 
  -5   1   1      617.19      584.57     14.10 o 
  -4   1   1     9524.55     9775.11    144.20 o 
  -3   1   1    48555.52    49294.18    845.07 o 
  -2   1   1     2887.00     3058.82     64.76 o 
  -1   1   1     8619.49     9559.05    177.04 o 
   0   1   1      696.91      686.28     13.48 o 
   1   1   1     2455.58     2648.82     38.70 o 
   2   1   1     2028.52     2311.35     31.91 o 
   3   1   1      190.75      212.12      7.05 o 
   4   1   1    20884.54    22135.75    335.51 o 
   5   1   1     1643.86     1772.61     33.90 o 
   6   1   1     1267.62     1458.38     28.49 o 
   7   1   1     5178.37     5721.89    101.01 o 
   8   1   1     1239.38     1292.13     27.64 o 
   9   1   1      100.26       95.38      6.39 o 
  10   1   1       84.19       83.93      6.55 o 
  11   1   1        1.56        9.63      5.43 o 
  12   1   1        4.76       51.15     10.59 o 
  13   1   1      218.85      224.24     11.31 o 
  14   1   1      189.63      211.58     20.39 o 
  15   1   1       69.45       67.28     13.43 o 
  16   1   1        7.64       34.41     10.12 o 
  17   1   1       50.43       45.37     11.58 o 
  18   1   1       86.66      115.25     20.29 o 
 -18   2   1        3.69       10.98     11.48 o 
 -17   2   1       15.97       20.28     10.63 o 
 -16   2   1       12.47        2.47      9.68 o 
 -15   2   1        3.80        3.35      9.14 o 
 -14   2   1        3.44       -0.91      7.85 o 
 -13   2   1      384.22      358.37     13.31 o 
 -12   2   1        1.03       -7.26      7.26 o 
 -11   2   1      164.70      168.93     23.21 o 
 -10   2   1      119.59      316.23     18.62 o 
  -9   2   1       15.63       17.79      6.72 o 
  -8   2   1      587.95      582.14     20.37 o 
  -7   2   1      841.33      832.37     24.10 o 
  -6   2   1     1896.88     1918.35     40.58 o 
  -5   2   1      164.52      155.51      8.05 o 
  -4   2   1      171.77      185.93     10.58 o 
  -3   2   1     1592.64     1587.19     29.98 o 
  -2   2   1     2700.71     2753.09     57.41 o 
  -1   2   1     3389.93     3593.76     60.16 o 
   0   2   1     5500.54     6006.48    100.96 o 
   1   2   1     3851.84     4051.05     62.86 o 
   2   2   1        2.70        2.30      2.43 o 
   3   2   1      220.16      231.71      6.72 o 
   4   2   1     1153.63     1145.06     23.71 o 
   5   2   1     1615.41     1824.83     50.28 o 
   6   2   1      421.01      407.17      8.95 o 
   7   2   1       20.09       18.27      9.17 o 
   8   2   1      108.43      119.78      8.68 o 
   9   2   1        1.69       -5.45      5.45 o 
  10   2   1       30.19       23.66      6.01 o 
  11   2   1      500.37      444.64     13.14 o 
  12   2   1      273.72      239.69     11.74 o 
  13   2   1      274.56      255.36     12.15 o 
  14   2   1       93.26       94.61      9.23 o 
  15   2   1        6.97       22.78      9.59 o 
  16   2   1        4.92        2.03     10.01 o 
  17   2   1       18.71       56.47     11.47 o 
 -17   3   1        1.43       18.23     11.20 o 
 -16   3   1       36.38       63.87     11.42 o 
 -15   3   1       53.26       53.58     10.54 o 
 -14   3   1       75.50       89.74     10.85 o 
 -13   3   1       57.91       85.88     11.17 o 
 -12   3   1      262.75      251.83     13.83 o 
 -11   3   1      243.24      215.39     14.49 o 
 -10   3   1      101.81       86.55      8.57 o 
  -9   3   1      372.61      325.14     10.73 o 
  -8   3   1      309.19      347.43     11.85 o 
  -7   3   1     2500.83     2508.56     57.08 o 
  -6   3   1       55.08       45.82      6.09 o 
  -5   3   1      282.83      267.25     13.20 o 
  -4   3   1      267.39      196.42     13.10 o 
  -3   3   1       44.76       15.17      4.77 o 
  -2   3   1     1348.31     1310.81     31.25 o 
  -1   3   1     1810.70     1842.19     35.14 o 
   0   3   1      137.64      100.37      5.13 o 
   1   3   1       12.88       34.14      3.74 o 
   2   3   1       52.59       58.22      5.04 o 
   3   3   1     2528.28     2896.96     64.75 o 
   4   3   1     4128.65     4369.80     96.55 o 
   5   3   1       13.06       59.23     12.89 o 
   6   3   1     2333.31     2482.13     55.72 o 
   7   3   1      201.65      184.51      7.85 o 
   8   3   1      269.26      250.12      8.14 o 
   9   3   1      113.38      113.78      8.38 o 
  10   3   1      192.93      178.17     10.33 o 
  11   3   1        0.06       15.07      8.36 o 
  12   3   1        0.03        1.06      7.47 o 
  13   3   1       21.96       21.25      9.14 o 
  14   3   1      388.58      366.35     16.62 o 
  15   3   1       21.80       32.03     10.46 o 
  16   3   1       31.90       45.75     11.02 o 
  17   3   1       16.33       23.56     11.96 o 
 -16   4   1       13.95        1.17     12.20 o 
 -15   4   1        2.19      -15.13     15.13 o 
 -14   4   1       10.91        1.53     11.13 o 
 -13   4   1       66.17       48.82     14.21 o 
 -12   4   1      105.26       67.65     14.54 o 
 -11   4   1       18.39        3.77      8.47 o 
 -10   4   1      243.62      423.67     56.18 o 
  -9   4   1      216.35      190.26     11.04 o 
  -8   4   1      414.34      364.81     21.37 o 
  -7   4   1      898.04      833.58     22.24 o 
  -6   4   1      771.18      775.90     20.40 o 
  -5   4   1      240.47      247.04     22.32 o 
  -4   4   1       14.16        1.93      5.20 o 
  -3   4   1       50.02       40.91      7.63 o 
  -2   4   1     3167.57     3485.82    125.53 o 
  -1   4   1     2115.07     2206.80     37.90 o 
   0   4   1     1015.94     1145.69     26.94 o 
   1   4   1     4812.63     5049.12    126.78 o 
   2   4   1      921.71      893.52     17.88 o 
   3   4   1        3.36       -6.68      6.68 o 
   4   4   1      794.18      737.80     19.43 o 
   5   4   1       12.60       -4.97      5.51 o 
   6   4   1      573.47      512.84     15.64 o 
   7   4   1     2286.19     2361.74     54.57 o 
   8   4   1      120.22      121.88     12.40 o 
   9   4   1      825.31      787.12     43.76 o 
  10   4   1      149.95      179.34     17.00 o 
  11   4   1       71.35       47.32     13.88 o 
  12   4   1       63.15       65.26     35.36 o 
  13   4   1      162.25      123.25     27.76 o 
  14   4   1       16.87       -5.87     12.97 o 
  15   4   1        0.74       -3.56     14.60 o 
  16   4   1       18.52        3.71     17.20 o 
 -15   5   1       11.30      -10.21     22.50 o 
 -14   5   1       14.23       18.83     13.85 o 
 -13   5   1        5.61        8.96     13.19 o 
 -12   5   1       20.35        4.79     12.56 o 
 -11   5   1        2.58       -5.63     11.34 o 
 -10   5   1       70.23       48.07     19.83 o 
  -9   5   1       28.48       11.77     11.65 o 
  -8   5   1        0.77       20.07      7.70 o 
  -7   5   1      989.20      867.25     27.57 o 
  -6   5   1        8.75        5.98      8.49 o 
  -5   5   1      982.23     1006.55     25.88 o 
  -4   5   1     1432.99     1393.83     33.36 o 
  -3   5   1       48.63       27.45      8.18 o 
  -2   5   1      789.63      746.49     24.74 o 
  -1   5   1       16.64      108.88     15.20 o 
   0   5   1       77.85      111.96      8.08 o 
   1   5   1      270.22      273.90     11.11 o 
   2   5   1       48.98       96.77     20.82 o 
   3   5   1      311.96      362.69     15.80 o 
   4   5   1     1819.20     1803.15     40.03 o 
   5   5   1      285.14      381.77     15.78 o 
   6   5   1       29.24       27.13      7.44 o 
   7   5   1        4.99        7.96      7.29 o 
   8   5   1      180.51      177.08     24.46 o 
   9   5   1     1102.45      970.09     48.72 o 
  10   5   1       85.49       62.17     13.56 o 
  11   5   1       67.39       68.61     36.68 o 
  12   5   1       48.33       45.41     23.13 o 
  13   5   1       19.65       39.00     14.54 o 
  14   5   1       11.34       25.50     20.16 o 
  15   5   1        0.19        1.66     15.50 o 
 -14   6   1      115.02      148.13     26.11 o 
 -13   6   1        0.08        7.72     13.87 o 
 -12   6   1       46.95       49.65     15.53 o 
 -11   6   1       55.72       33.59     22.62 o 
 -10   6   1       10.44        4.05     12.44 o 
  -9   6   1        4.57       -5.00      9.43 o 
  -8   6   1      255.92      234.46     15.07 o 
  -7   6   1       35.87       32.61      9.40 o 
  -6   6   1       13.25       18.69      8.01 o 
  -5   6   1      445.15      460.85     30.57 o 
  -4   6   1        9.00        8.60      8.88 o 
  -3   6   1      923.47      924.65     23.04 o 
  -2   6   1        1.03       30.73      8.46 o 
  -1   6   1      585.32      585.22     19.65 o 
   0   6   1     1461.98     1425.07     38.54 o 
   1   6   1     1649.80     1691.80     38.05 o 
   2   6   1       57.15       55.01     10.21 o 
   3   6   1      345.33      392.40     18.81 o 
   4   6   1      190.08      190.93     16.48 o 
   5   6   1       19.90       64.77     18.51 o 
   6   6   1        4.59       -3.11      7.03 o 
   7   6   1        1.44       -6.03      8.30 o 
   8   6   1       64.77       60.97      9.40 o 
   9   6   1       20.90       21.04     14.36 o 
  10   6   1      141.18      138.04     25.88 o 
  11   6   1       19.41       29.96     17.52 o 
  12   6   1       68.78       67.92     20.16 o 
  13   6   1        1.64        4.22     18.51 o 
 -12   7   1       18.75       81.30     50.23 o 
 -11   7   1        4.68       38.69     13.31 o 
 -10   7   1       12.76        1.42     53.87 o 
  -9   7   1        6.19      -12.96     31.40 o 
  -8   7   1       24.85       14.60     16.48 o 
  -7   7   1        0.08       -6.96     35.36 o 
  -6   7   1      100.00      154.00     43.62 o 
  -5   7   1        2.69       21.23     29.74 o 
  -4   7   1      193.85      173.35     15.38 o 
  -3   7   1       50.89       58.03     11.21 o 
  -2   7   1      370.70      410.00     21.12 o 
  -1   7   1        0.79        0.88     10.85 o 
   0   7   1      237.71      235.29     21.27 o 
   1   7   1      304.28      314.79     19.27 o 
   2   7   1      601.38      627.64     21.29 o 
   3   7   1       34.05       44.09     26.11 o 
   4   7   1      151.11      173.64     15.53 o 
   5   7   1       15.67       47.88     22.80 o 
   6   7   1       29.62       27.67     25.78 o 
   7   7   1       15.51       17.00     24.12 o 
   8   7   1       19.83       29.74     30.40 o 
   9   7   1        2.84      -10.91     16.85 o 
  10   7   1        0.01       22.74     18.84 o 
  11   7   1      154.08      177.53     19.14 o 
  -9   8   1       65.87      148.71     49.57 o 
  -8   8   1       16.68      115.67     45.61 o 
  -7   8   1      109.30      109.06     22.47 o 
  -6   8   1        8.54        1.08     61.47 o 
  -5   8   1       48.80       34.93     13.26 o 
  -4   8   1       25.19        8.36     21.29 o 
  -3   8   1        3.45      -12.59     12.59 o 
  -2   8   1      138.53      147.21     15.40 o 
  -1   8   1        9.15       15.86     20.41 o 
   0   8   1       54.29       61.92     28.09 o 
   1   8   1      631.82      653.73     27.12 o 
   2   8   1      243.31      219.71     18.62 o 
   3   8   1       33.30       15.68     12.89 o 
   4   8   1       46.61       39.64     12.69 o 
   5   8   1       55.02       35.90     12.06 o 
   6   8   1       93.76      208.20     46.27 o 
   7   8   1       70.45       45.54     63.78 o 
   8   8   1      133.15       94.52     21.81 o 
  -3   9   1        0.14      -14.49     14.49 o 
  -2   9   1      104.89       85.91     17.52 o 
  -1   9   1        0.05      -14.96     14.96 o 
   0   9   1       47.42       13.29     16.85 o 
   1   9   1        7.36      -14.47     14.47 o 
   2   9   1      163.79      140.07     17.02 o 
   3   9   1       24.99      -10.95     14.67 o 
 -18   0   2        9.53        8.66     11.17 o 
 -17   0   2       11.81        4.55     10.11 o 
 -16   0   2        1.50        0.78      9.03 o 
 -15   0   2       41.77       44.83      9.52 o 
 -14   0   2      284.94      283.77     14.23 o 
 -13   0   2      288.80      286.88     13.76 o 
 -12   0   2     1002.43     1003.39     29.34 o 
 -11   0   2      306.17      300.34     20.62 o 
 -10   0   2        0.11       -8.72     11.00 o 
  -9   0   2        1.91       -0.14     10.39 o 
  -8   0   2       22.62       13.09      9.90 o 
  -7   0   2     2797.25     2749.40     99.67 o 
  -6   0   2     2021.75     2115.94     68.90 o 
  -5   0   2      550.51      590.65     17.22 o 
  -4   0   2      220.49      230.27     21.66 o 
  -3   0   2    46978.21    49468.07   1454.91 o 
  -2   0   2     6024.69     5774.62    111.54 o 
  -1   0   2       21.79        3.10      1.65 o 
   0   0   2      460.18      440.35     13.73 o 
   1   0   2       75.83       84.44      4.70 o 
   2   0   2     1425.80     1583.97     34.66 o 
   3   0   2     7173.78     7795.07    160.90 o 
   4   0   2     7858.34     8838.71    219.74 o 
   5   0   2     8422.28     8893.14    455.07 o 
   6   0   2     1731.02     1975.10     62.33 o 
   7   0   2        8.65       -0.66      8.88 o 
   8   0   2       59.56       49.89      9.81 o 
   9   0   2      346.99      334.78     17.95 o 
  10   0   2     1683.51     1816.22     73.04 o 
  11   0   2      219.10      169.28     17.22 o 
  12   0   2      843.91      778.63     31.74 o 
  13   0   2      446.57      433.59     33.05 o 
  14   0   2       36.75       39.00     21.81 o 
  15   0   2      149.08      127.88     14.54 o 
  16   0   2      294.04      217.81     34.70 o 
  17   0   2       10.23       -1.27     13.22 o 
  18   0   2        4.52       -2.50     14.87 o 
 -18   1   2       15.21       19.83     10.74 o 
 -17   1   2        0.07       15.44      9.76 o 
 -16   1   2       84.52       97.63     10.45 o 
 -15   1   2        9.23      188.63     19.83 o 
 -14   1   2       63.63      188.17     17.27 o 
 -13   1   2      304.20      279.04     12.85 o 
 -12   1   2        1.08        0.81      6.77 o 
 -11   1   2      309.80      292.00     16.18 o 
 -10   1   2       13.83        6.60      6.15 o 
  -9   1   2        0.19       -4.00      5.35 o 
  -8   1   2      152.22      145.85     12.88 o 
  -7   1   2       37.32       27.46     10.03 o 
  -6   1   2     8920.38     9067.56    178.28 o 
  -5   1   2     5675.96     5684.55     84.20 o 
  -4   1   2     1723.15     1617.08     24.14 o 
  -3   1   2     7533.58     7555.12    115.41 o 
  -2   1   2      328.98      277.79     11.88 o 
  -1   1   2     1709.10     1736.86     33.71 o 
   0   1   2      361.75      336.28      6.09 o 
   1   1   2      955.81      963.59     13.80 o 
   2   1   2     5269.65     5380.78     67.80 o 
   3   1   2     2497.26     2626.55     36.07 o 
   4   1   2      155.42      164.58      5.82 o 
   5   1   2     1292.05     1319.58     39.41 o 
   6   1   2      927.01     1019.21     20.59 o 
   7   1   2       28.36       15.23      4.83 o 
   8   1   2        7.98       -4.49      4.49 o 
   9   1   2        1.86       -4.41      4.41 o 
  10   1   2       11.95        8.54      5.19 o 
  11   1   2       13.08        2.94      5.69 o 
  12   1   2      135.49      116.13      8.26 o 
  13   1   2       39.09       95.20     13.39 o 
  14   1   2       44.11       75.08     16.11 o 
  15   1   2       35.48       27.81     11.05 o 
  16   1   2       42.60       44.58     10.01 o 
  17   1   2       11.62       52.00     17.99 o 
  18   1   2       44.37       59.02     14.44 o 
 -18   2   2       12.08       28.36     11.37 o 
 -17   2   2        6.64       36.37     10.66 o 
 -16   2   2        3.31       51.64     10.17 o 
 -15   2   2        2.41       12.12      9.18 o 
 -14   2   2        0.05       75.10     14.27 o 
 -13   2   2       30.02       20.77      8.46 o 
 -12   2   2       35.30       41.32      8.04 o 
 -11   2   2     1032.26     1003.50     26.14 o 
 -10   2   2     1549.03     1528.16     36.75 o 
  -9   2   2      214.04      326.34     18.42 o 
  -8   2   2     1757.87     1714.94     44.13 o 
  -7   2   2       82.49       39.54      6.55 o 
  -6   2   2       64.68       59.58      5.20 o 
  -5   2   2      217.99      245.27     19.80 o 
  -4   2   2     2744.26     2854.17     72.97 o 
  -3   2   2     5313.85     5681.67    104.29 o 
  -2   2   2     2672.80     3096.27     57.50 o 
  -1   2   2     4757.54     5340.80     93.65 o 
   0   2   2    22111.29    23893.40    407.34 o 
   1   2   2        5.68       33.40      2.57 o 
   2   2   2       39.32       32.32      2.66 o 
   3   2   2       84.17       68.87      4.06 o 
   4   2   2      109.38       86.45      5.82 o 
   5   2   2     1964.91     2331.59     60.66 o 
   6   2   2       12.57        2.09      2.75 o 
   7   2   2      265.91      221.92      8.89 o 
   8   2   2      176.62      186.54      8.70 o 
   9   2   2      197.78      158.60      9.15 o 
  10   2   2      772.00      737.83     16.96 o 
  11   2   2       49.93       51.33     18.59 o 
  12   2   2      692.30      686.04     18.59 o 
  13   2   2      175.87      231.13     11.93 o 
  14   2   2       11.68       24.13      8.20 o 
  15   2   2        2.06        5.19     10.10 o 
  16   2   2        3.63       12.51     10.45 o 
  17   2   2       31.02       44.28     11.53 o 
 -17   3   2       69.00       60.05     11.75 o 
 -16   3   2       44.01       64.38     11.09 o 
 -15   3   2        3.26       99.87     16.73 o 
 -14   3   2       33.80      187.43     26.24 o 
 -13   3   2      175.45      176.59     13.04 o 
 -12   3   2       17.13       49.97      9.07 o 
 -11   3   2        0.01      196.96     27.76 o 
 -10   3   2      225.09      208.01     12.29 o 
  -9   3   2       53.66       39.06      5.79 o 
  -8   3   2      820.12      772.18     20.11 o 
  -7   3   2      220.01      187.03     17.18 o 
  -6   3   2     2030.56     2120.59     55.04 o 
  -5   3   2      833.50      842.14     24.07 o 
  -4   3   2      225.92      206.85     19.47 o 
  -3   3   2       31.29       31.86      8.29 o 
  -2   3   2     2178.65     2294.74     45.78 o 
  -1   3   2     2584.83     2668.82     53.08 o 
   0   3   2     1288.16     1363.39     21.45 o 
   1   3   2      154.48      139.96      7.34 o 
   2   3   2      620.13      734.00     16.70 o 
   3   3   2       44.62       44.09      9.03 o 
   4   3   2      703.92      794.45     19.94 o 
   5   3   2     1331.78     1411.17     34.44 o 
   6   3   2      346.85      479.31     13.58 o 
   7   3   2      246.99      235.26      9.30 o 
   8   3   2      429.10      410.51     10.73 o 
   9   3   2      247.65      220.82     10.12 o 
  10   3   2        1.39       -1.90      6.98 o 
  11   3   2       43.54       22.64      7.90 o 
  12   3   2        9.00       11.01      7.55 o 
  13   3   2      216.13      190.91     13.16 o 
  14   3   2       51.51      109.18     16.29 o 
  15   3   2      174.57      168.45     13.58 o 
  16   3   2        8.58       14.27     10.99 o 
  17   3   2       99.84      108.23     13.25 o 
 -16   4   2        1.16       -0.65     13.55 o 
 -15   4   2       12.73       -9.70     13.19 o 
 -14   4   2       24.27       19.03     11.55 o 
 -13   4   2       87.63       71.95     13.19 o 
 -12   4   2       40.91       52.16     25.12 o 
 -11   4   2       47.53       51.31     11.91 o 
 -10   4   2     1516.98     1426.72     39.64 o 
  -9   4   2       45.43       19.76      7.27 o 
  -8   4   2     1070.59      981.79     25.03 o 
  -7   4   2      367.07      325.96     12.61 o 
  -6   4   2      235.31      230.16     10.73 o 
  -5   4   2     1105.20     1046.12     25.69 o 
  -4   4   2      396.16      349.74     11.97 o 
  -3   4   2      577.80      577.06     14.75 o 
  -2   4   2      192.01      285.30     16.93 o 
  -1   4   2      984.08     1112.48     21.67 o 
   0   4   2     3519.43     3764.10     59.79 o 
   1   4   2      295.32      316.29     21.26 o 
   2   4   2      221.17      189.68     14.67 o 
   3   4   2        1.19       15.83     27.76 o 
   4   4   2       24.41       84.70      7.72 o 
   5   4   2       62.78       51.87      6.29 o 
   6   4   2       74.70      113.81     13.42 o 
   7   4   2        0.55       14.54     11.24 o 
   8   4   2      184.81      198.00     11.03 o 
   9   4   2       64.82      132.19     37.01 o 
  10   4   2      302.46      222.11     33.71 o 
  11   4   2       14.83       21.54     11.33 o 
  12   4   2       10.21        9.37     10.44 o 
  13   4   2      100.92       90.66     18.41 o 
  14   4   2       32.24       23.27     10.62 o 
  15   4   2       35.01       20.17     11.13 o 
  16   4   2       16.31        1.64     14.50 o 
 -15   5   2        2.55      -12.57     18.54 o 
 -14   5   2       29.01        7.30     13.85 o 
 -13   5   2        5.15       21.65     18.84 o 
 -12   5   2       37.15       35.50     12.56 o 
 -11   5   2       14.04        3.73     11.74 o 
 -10   5   2       93.83       79.52     11.89 o 
  -9   5   2       50.57       33.13     10.26 o 
  -8   5   2       13.13       48.50     16.74 o 
  -7   5   2       91.03       98.27     16.41 o 
  -6   5   2        0.18       -6.84      6.84 o 
  -5   5   2     1483.19     1370.29     33.40 o 
  -4   5   2       57.32       66.51     12.37 o 
  -3   5   2      104.02      108.28      8.78 o 
  -2   5   2       72.97       93.46      7.84 o 
  -1   5   2     1682.96     1749.71     43.24 o 
   0   5   2      647.97      673.37     19.86 o 
   1   5   2      354.47      354.13     12.26 o 
   2   5   2     2897.08     2855.11     72.76 o 
   3   5   2      613.82      601.39     16.17 o 
   4   5   2       68.39       97.21     16.84 o 
   5   5   2     1172.85     1197.81     28.02 o 
   6   5   2        5.64        9.75      7.27 o 
   7   5   2        6.93       24.94      7.59 o 
   8   5   2      391.04      390.27     25.12 o 
   9   5   2       97.16      105.75     13.88 o 
  10   5   2        1.07      -10.77     10.77 o 
  11   5   2      193.93      176.88     23.46 o 
  12   5   2      123.22      105.63     32.06 o 
  13   5   2      100.09       90.88     15.05 o 
  14   5   2        4.42       -2.27     13.82 o 
  15   5   2      200.87      177.05     17.56 o 
 -14   6   2        3.95       28.92     15.05 o 
 -13   6   2       21.67       24.91     13.85 o 
 -12   6   2        0.89       12.03     13.19 o 
 -11   6   2        6.25        8.42     13.88 o 
 -10   6   2       39.89       38.90     19.03 o 
  -9   6   2        2.31        5.98     13.86 o 
  -8   6   2        5.43       23.10     16.82 o 
  -7   6   2      113.59      114.04      9.72 o 
  -6   6   2       21.87       23.53      6.76 o 
  -5   6   2        6.72       24.90     10.94 o 
  -4   6   2       49.96      150.25     21.01 o 
  -3   6   2      991.60      988.54     24.41 o 
  -2   6   2     1298.22     1560.97     78.32 o 
  -1   6   2     1009.16     1115.47     43.71 o 
   0   6   2      851.30      912.79     27.48 o 
   1   6   2       51.45      172.22     21.12 o 
   2   6   2        2.47       13.23     11.69 o 
   3   6   2      456.96      410.21     19.37 o 
   4   6   2        8.25       21.00     11.02 o 
   5   6   2      119.13      123.82      9.51 o 
   6   6   2       54.22       49.91      7.83 o 
   7   6   2        7.31        6.75      8.30 o 
   8   6   2      131.45      127.05     17.48 o 
   9   6   2      102.92       91.75     23.09 o 
  10   6   2       23.45       18.46     18.08 o 
  11   6   2       14.39       22.78     12.63 o 
  12   6   2        3.17        1.82     13.23 o 
  13   6   2       59.62       69.49     15.09 o 
 -12   7   2       88.30      147.39     52.88 o 
 -11   7   2        0.25       25.78     45.61 o 
 -10   7   2      102.10       71.38     19.17 o 
  -9   7   2       32.49       35.44     40.98 o 
  -8   7   2       15.04       10.01     29.08 o 
  -7   7   2       99.40       61.80     28.09 o 
  -6   7   2      145.83      107.74     19.17 o 
  -5   7   2      140.11      128.51     16.29 o 
  -4   7   2       19.02       11.96     11.39 o 
  -3   7   2        8.91       19.17     15.27 o 
  -2   7   2      489.24      457.29     18.43 o 
  -1   7   2      406.67      455.66     19.86 o 
   0   7   2      166.49      231.84     22.23 o 
   1   7   2       74.63      130.26     34.37 o 
   2   7   2        9.19      111.39     23.13 o 
   3   7   2      177.03      196.11     14.97 o 
   4   7   2       68.51       62.35      8.75 o 
   5   7   2      343.36      367.17     37.34 o 
   6   7   2        6.25        7.92     20.82 o 
   7   7   2        3.59        1.16     33.05 o 
   8   7   2      123.92      121.63     41.31 o 
   9   7   2       29.74      -16.88     21.48 o 
  10   7   2       38.93       19.82     16.05 o 
  11   7   2       10.96       38.26     13.85 o 
  -9   8   2       98.09      206.22     49.57 o 
  -8   8   2       34.94       14.67     64.11 o 
  -7   8   2      357.07      297.43     30.40 o 
  -6   8   2       59.78       40.49     13.26 o 
  -5   8   2       12.68        5.14     30.66 o 
  -4   8   2        0.05      -11.11     27.29 o 
  -3   8   2      125.63      124.61     20.16 o 
  -2   8   2        7.70       -1.98     13.09 o 
  -1   8   2      102.10       91.96     14.54 o 
   0   8   2      271.13      283.09     20.03 o 
   1   8   2       62.46      102.59     13.93 o 
   2   8   2      112.01      103.18     13.93 o 
   3   8   2       52.54       46.75     12.69 o 
   4   8   2       21.99       27.97     12.06 o 
   5   8   2       71.30       86.58     21.81 o 
   6   8   2      141.30      109.72     21.81 o 
   7   8   2       19.48       25.57     52.55 o 
   8   8   2      141.15       82.62     21.15 o 
  -3   9   2        9.01      -14.72     14.72 o 
  -2   9   2        2.17      -14.96     14.96 o 
  -1   9   2       95.72       56.95     15.87 o 
   0   9   2       66.42       59.66     15.40 o 
   1   9   2        0.66      -14.67     14.67 o 
   2   9   2       78.39       75.11     15.53 o 
 -18   1   3        2.05       19.71     10.75 o 
 -17   1   3       38.28       58.78     10.24 o 
 -16   1   3        6.71       46.64      9.27 o 
 -15   1   3      610.29      613.93     19.60 o 
 -14   1   3      459.13      495.68     17.02 o 
 -13   1   3       47.68       56.47      8.12 o 
 -12   1   3      162.52      156.93      9.93 o 
 -11   1   3      117.86      117.16      8.41 o 
 -10   1   3      129.09      120.71      8.14 o 
  -9   1   3     2145.48     2238.38     52.25 o 
  -8   1   3     1065.12     1134.44     28.45 o 
  -7   1   3     6493.98     6868.53    136.94 o 
  -6   1   3     4068.47     4115.86     81.65 o 
  -5   1   3      323.40      369.57      7.48 o 
  -4   1   3     5381.54     5421.58     80.32 o 
  -3   1   3      139.75      103.99      6.79 o 
  -2   1   3      302.04      281.01      7.61 o 
  -1   1   3     1834.38     1841.33     25.89 o 
   0   1   3      120.71      128.38      5.58 o 
   1   1   3      110.87      101.87      4.77 o 
   2   1   3      110.33      101.09      5.40 o 
   3   1   3     1030.46      969.41     13.47 o 
   4   1   3        2.83        0.04      2.72 o 
   5   1   3       13.65        4.89      3.03 o 
   6   1   3     7194.60     7669.28    125.76 o 
   7   1   3      794.37      830.61     17.67 o 
   8   1   3       11.26       -0.73      6.33 o 
   9   1   3     1555.67     1589.69     30.97 o 
  10   1   3       98.97       84.80      6.48 o 
  11   1   3      835.28      793.25     18.65 o 
  12   1   3      108.93      113.33     12.50 o 
  13   1   3      589.12      508.19     16.09 o 
  14   1   3      346.09      297.90     14.71 o 
  15   1   3       18.36        5.05      9.08 o 
  16   1   3       26.05       45.08     10.11 o 
  17   1   3       48.80       60.69     11.25 o 
 -18   2   3        7.61       64.35     11.58 o 
 -17   2   3       93.85      113.53     11.93 o 
 -16   2   3      181.35      285.11     21.75 o 
 -15   2   3       43.06       38.58      9.55 o 
 -14   2   3      329.55      315.60     14.72 o 
 -13   2   3       11.06       24.12      8.44 o 
 -12   2   3       33.26       41.85      7.99 o 
 -11   2   3      128.88      318.74     22.14 o 
 -10   2   3      950.11      995.87     28.66 o 
  -9   2   3     1791.28     1798.41     46.34 o 
  -8   2   3     1062.23     1019.02     27.29 o 
  -7   2   3      314.99      317.70     15.79 o 
  -6   2   3      898.14      888.81     36.16 o 
  -5   2   3       10.19       15.12      8.39 o 
  -4   2   3      199.44      195.69      9.20 o 
  -3   2   3     4010.27     4225.91     78.48 o 
  -2   2   3     1199.14     1280.02     24.89 o 
  -1   2   3      549.52      526.51     11.54 o 
   0   2   3        3.34        3.39      2.20 o 
   1   2   3     1895.61     1926.01     28.84 o 
   2   2   3      331.07      274.81      6.55 o 
   3   2   3      160.68      164.48      6.67 o 
   4   2   3      262.31      305.88      8.60 o 
   5   2   3     2109.57     2363.02     47.72 o 
   6   2   3        7.76        9.66      3.53 o 
   7   2   3      395.77      371.88     11.12 o 
   8   2   3      226.37      198.87      9.10 o 
   9   2   3      111.33      101.61      7.76 o 
  10   2   3       19.21       22.87      8.13 o 
  11   2   3      123.88      127.39     12.05 o 
  12   2   3      141.83      246.18     17.64 o 
  13   2   3       61.48       78.70      9.05 o 
  14   2   3      142.83      154.13     11.54 o 
  15   2   3        2.85       -1.13      9.91 o 
  16   2   3       26.73       45.37     10.99 o 
  17   2   3       18.88       26.04     11.47 o 
 -17   3   3        0.36        5.37     11.10 o 
 -16   3   3       25.72       47.59     10.98 o 
 -15   3   3      372.72      379.08     17.17 o 
 -14   3   3      605.14      550.04     19.52 o 
 -13   3   3        4.93       -3.51      8.91 o 
 -12   3   3      384.23      346.82     15.04 o 
 -11   3   3     1233.70     1102.71     33.54 o 
 -10   3   3       98.06       72.73     10.66 o 
  -9   3   3        0.07       -5.92      5.92 o 
  -8   3   3        8.28        1.41      6.11 o 
  -7   3   3       98.37       85.58      7.90 o 
  -6   3   3     1566.40     1531.69     40.51 o 
  -5   3   3        2.72       -5.09      5.09 o 
  -4   3   3     1341.72     1308.29     40.88 o 
  -3   3   3     3327.44     3462.71     87.94 o 
  -2   3   3      110.74      110.64      7.50 o 
  -1   3   3      511.95      574.38     11.71 o 
   0   3   3      111.07      146.80     10.05 o 
   1   3   3       88.39      101.51      6.40 o 
   2   3   3     1313.36     1629.33     33.54 o 
   3   3   3     2086.60     2204.80     44.95 o 
   4   3   3      146.25      165.14     12.78 o 
   5   3   3      154.53      213.52      9.79 o 
   6   3   3       74.01       73.90      5.49 o 
   7   3   3       79.85       72.02      6.28 o 
   8   3   3      906.70      898.18     21.45 o 
   9   3   3      155.95      143.74      9.15 o 
  10   3   3       49.07       55.62     10.75 o 
  11   3   3      389.08      339.92     14.17 o 
  12   3   3       41.15       46.64      7.91 o 
  13   3   3       22.34       53.17      9.62 o 
  14   3   3      142.70      149.34     15.65 o 
  15   3   3       26.65       59.99     10.99 o 
  16   3   3       23.09        4.55     10.99 o 
  17   3   3       30.67       51.11     12.45 o 
 -17   4   3        1.87       33.71     46.93 o 
 -16   4   3        0.09       -4.87     12.19 o 
 -15   4   3        8.61       -3.51     24.20 o 
 -14   4   3        6.76       -4.87     11.99 o 
 -13   4   3        0.33       -0.21     11.36 o 
 -12   4   3      286.40      281.12     31.40 o 
 -11   4   3       14.51      323.87     51.55 o 
 -10   4   3      620.74      612.73     25.56 o 
  -9   4   3       16.09       10.90      6.88 o 
  -8   4   3      114.29      107.88     10.82 o 
  -7   4   3      184.44      147.16      9.94 o 
  -6   4   3       30.10       18.78      9.16 o 
  -5   4   3      600.05      514.15     15.07 o 
  -4   4   3      141.33      116.37      6.69 o 
  -3   4   3       23.43        9.04      6.38 o 
  -2   4   3     2888.04     2897.35     54.80 o 
  -1   4   3      727.82      820.29     24.78 o 
   0   4   3      472.94      425.77     16.89 o 
   1   4   3      369.43      364.80     14.03 o 
   2   4   3      402.72      400.38     11.24 o 
   3   4   3     3691.98     3987.92     88.65 o 
   4   4   3      667.49      707.10     19.07 o 
   5   4   3      133.13      143.20      9.73 o 
   6   4   3      176.82      159.96     10.21 o 
   7   4   3      121.45      114.07     11.16 o 
   8   4   3       35.90       28.87      6.80 o 
   9   4   3       47.18       47.10      8.76 o 
  10   4   3      333.93      282.01     27.32 o 
  11   4   3        7.74        7.95      9.96 o 
  12   4   3      166.89      145.80     14.37 o 
  13   4   3       37.64       52.22     10.97 o 
  14   4   3       39.97       43.04     11.01 o 
  15   4   3       34.05       21.72     11.43 o 
  16   4   3        2.26        6.60     11.96 o 
 -15   5   3        9.12        1.69     28.58 o 
 -14   5   3        0.22       30.85     17.52 o 
 -13   5   3      267.46      238.78     24.12 o 
 -12   5   3      105.20      178.46     48.25 o 
 -11   5   3       61.92       49.13     14.28 o 
 -10   5   3       27.58       15.93      8.57 o 
  -9   5   3       10.86       -3.72      8.02 o 
  -8   5   3      718.85      636.26     19.07 o 
  -7   5   3      336.62      310.42     12.91 o 
  -6   5   3       19.83       12.68      6.80 o 
  -5   5   3      302.22      387.70     30.73 o 
  -4   5   3        1.39        5.83      8.97 o 
  -3   5   3      405.58      386.08     13.03 o 
  -2   5   3      641.14      632.01     14.87 o 
  -1   5   3      246.58      301.46     12.84 o 
   0   5   3       28.33       87.78      8.92 o 
   1   5   3      866.99      898.27     21.83 o 
   2   5   3      397.87      361.04     20.74 o 
   3   5   3        0.03       18.34      8.15 o 
   4   5   3        3.11       12.22     10.11 o 
   5   5   3       67.89      123.70     10.78 o 
   6   5   3      589.76      590.59     18.38 o 
   7   5   3      469.49      395.26     16.89 o 
   8   5   3      171.38      162.47     13.88 o 
   9   5   3        0.01        5.07      8.62 o 
  10   5   3        7.25       -5.93      8.16 o 
  11   5   3      104.79       84.60     14.54 o 
  12   5   3        8.85       37.78     19.17 o 
  13   5   3       42.59       36.53     19.50 o 
  14   5   3       32.34       60.04     16.19 o 
  15   5   3        0.34       42.21     13.50 o 
 -14   6   3        0.10       17.21     14.46 o 
 -13   6   3       17.65       45.02     17.52 o 
 -12   6   3        3.27       12.48     12.65 o 
 -11   6   3       47.88       47.02     19.14 o 
 -10   6   3       64.25       74.17     25.67 o 
  -9   6   3        0.24        7.67      8.78 o 
  -8   6   3      237.66      217.97     13.48 o 
  -7   6   3       26.19       23.47      7.11 o 
  -6   6   3        4.29        6.18      6.38 o 
  -5   6   3      139.16      121.60     13.71 o 
  -4   6   3      910.94      977.07     25.80 o 
  -3   6   3      165.63      232.72     12.32 o 
  -2   6   3     5245.05     5757.26    160.38 o 
  -1   6   3      748.17      814.80     27.57 o 
   0   6   3      658.26      624.17     28.14 o 
   1   6   3      510.28      516.72     29.32 o 
   2   6   3       66.34       75.45     13.58 o 
   3   6   3       78.99       61.88     11.82 o 
   4   6   3       10.66       12.52     10.93 o 
   5   6   3      185.44      228.99     19.73 o 
   6   6   3        8.70        2.00      8.27 o 
   7   6   3      267.38      276.64     14.76 o 
   8   6   3        0.48       -4.28     11.91 o 
   9   6   3       10.89        6.51     15.45 o 
  10   6   3       47.97       42.00     18.76 o 
  11   6   3        8.48        7.62     12.63 o 
  12   6   3       17.79       37.06     14.46 o 
  13   6   3       42.73       71.55     29.41 o 
 -12   7   3        8.79       61.47     48.25 o 
 -11   7   3        0.90       62.13     47.59 o 
 -10   7   3      124.94      121.62     19.83 o 
  -9   7   3       29.68       36.44     35.03 o 
  -8   7   3      120.24      107.74     19.17 o 
  -7   7   3        2.20       -0.11     30.07 o 
  -6   7   3      110.88      102.32     22.14 o 
  -5   7   3       69.69       72.79     12.04 o 
  -4   7   3      243.79      249.62     23.58 o 
  -3   7   3       43.46       29.00     11.66 o 
  -2   7   3       17.09       63.44     18.89 o 
  -1   7   3      357.71      423.21     18.27 o 
   0   7   3      259.99      267.42     20.40 o 
   1   7   3      447.53      453.72     18.12 o 
   2   7   3       17.63       40.02     11.91 o 
   3   7   3       10.89       93.19     33.71 o 
   4   7   3       16.64       29.89     14.68 o 
   5   7   3      234.36      231.19     56.18 o 
   6   7   3       12.75       -4.50     18.18 o 
   7   7   3       48.52       33.58     16.32 o 
   8   7   3       73.16       56.18     17.85 o 
   9   7   3        6.73       11.47      9.91 o 
  10   7   3       40.42       48.42     13.28 o 
  11   7   3       22.78       35.03     13.89 o 
  -9   8   3       78.07       64.02     64.44 o 
  -8   8   3       35.84       24.19     46.93 o 
  -7   8   3      107.56      101.79     21.81 o 
  -6   8   3        1.97      -12.85     12.85 o 
  -5   8   3       63.57       74.05     13.78 o 
  -4   8   3       70.88       56.67     18.51 o 
  -3   8   3       25.01       12.28     13.31 o 
  -2   8   3      195.13      174.60     19.83 o 
  -1   8   3       37.34       20.49     19.17 o 
   0   8   3      220.18      203.39     18.62 o 
   1   8   3      115.05       96.40     13.93 o 
   2   8   3      293.79      301.01     18.32 o 
   3   8   3       31.97       29.07     12.06 o 
   4   8   3      161.29      175.99     20.14 o 
   5   8   3       86.60      122.94     40.32 o 
   6   8   3       71.58      129.55     42.96 o 
   7   8   3       54.69       68.06     33.71 o 
   8   8   3        2.12       -2.31     50.23 o 
  -3   9   3        3.22      -14.96     14.96 o 
  -2   9   3       14.67      -15.18     15.18 o 
  -1   9   3       55.35       25.65     15.14 o 
   0   9   3        0.17      -14.67     14.67 o 
   1   9   3       38.11       -1.13     14.58 o 
   2   9   3        2.66      -12.62     14.40 o 
 -18   0   4      196.61      198.80     27.43 o 
 -17   0   4       69.93       78.32     18.51 o 
 -16   0   4       75.60      108.48     10.97 o 
 -15   0   4      137.10      139.71     12.31 o 
 -14   0   4       51.32       58.02     11.25 o 
 -13   0   4        1.39       -7.36      7.36 o 
 -12   0   4      573.16      558.20     19.30 o 
 -11   0   4      620.51      646.97     25.06 o 
 -10   0   4      312.35      304.38     14.40 o 
  -9   0   4       37.69       34.50      4.26 o 
  -8   0   4      499.39      531.55     11.66 o 
  -7   0   4      681.07      624.77     20.61 o 
  -6   0   4       75.78       83.98      5.35 o 
  -5   0   4       26.39       26.03      3.07 o 
  -4   0   4    14190.56    14642.02    281.27 o 
  -3   0   4    19267.79    18687.25    277.41 o 
  -2   0   4      713.45      734.12     15.93 o 
  -1   0   4     1394.36     1291.22     29.71 o 
   0   0   4    21454.97    20015.43    350.28 o 
   1   0   4     8314.02     8295.93    169.29 o 
   2   0   4     7196.56     7138.28    178.91 o 
   3   0   4     5375.12     5770.54    144.60 o 
   4   0   4     1456.64     1419.65     47.34 o 
   5   0   4     1238.33     1443.64     54.86 o 
   6   0   4        6.60        7.20     10.24 o 
   7   0   4      163.23       99.65     10.98 o 
   8   0   4      634.94      621.41     24.76 o 
   9   0   4        5.45       -3.64     10.28 o 
  10   0   4      707.24      745.58     35.69 o 
  11   0   4      378.12      341.06     20.76 o 
  12   0   4      244.61      207.72     19.09 o 
  13   0   4      148.40      135.50     23.79 o 
  14   0   4      213.05      194.63     14.87 o 
  15   0   4        3.00       15.86     22.47 o 
  16   0   4       15.70       25.78     25.12 o 
  17   0   4      135.40      192.34     31.06 o 
 -18   1   4       25.96       43.04     10.73 o 
 -17   1   4       57.83       75.37      7.93 o 
 -16   1   4      124.88      157.06      9.75 o 
 -15   1   4       62.77       81.95      9.92 o 
 -14   1   4      147.84      146.67     13.09 o 
 -13   1   4       35.70       28.21      7.52 o 
 -12   1   4       81.04       74.78      7.56 o 
 -11   1   4       55.94       47.70      7.81 o 
 -10   1   4       29.35       28.76      5.70 o 
  -9   1   4      361.46      348.35     11.64 o 
  -8   1   4     1466.96     1397.11     32.32 o 
  -7   1   4        5.72        3.48      7.82 o 
  -6   1   4     1023.37      918.26     25.62 o 
  -5   1   4      236.83      228.71      9.00 o 
  -4   1   4        6.05        3.74      2.27 o 
  -3   1   4     6631.76     6579.37    115.24 o 
  -2   1   4     5871.73     5548.95     88.07 o 
  -1   1   4     3456.48     3365.03     46.01 o 
   0   1   4      983.87      981.40     15.83 o 
   1   1   4     3303.59     3176.46     44.62 o 
   2   1   4     3791.55     3795.42     50.81 o 
   3   1   4     1313.32     1341.19     19.00 o 
   4   1   4      528.04      562.92     10.67 o 
   5   1   4      258.62      284.01      7.56 o 
   6   1   4        2.40        1.45      4.80 o 
   7   1   4      350.54      382.62     17.33 o 
   8   1   4      771.49      741.46     16.75 o 
   9   1   4        5.01        6.02      5.59 o 
  10   1   4      295.95      277.70     10.43 o 
  11   1   4      368.68      407.31     24.41 o 
  12   1   4       42.18       37.64      7.45 o 
  13   1   4      343.35      420.55     16.70 o 
  14   1   4      130.50      178.92     30.27 o 
  15   1   4        8.08       -0.19      9.13 o 
  16   1   4       25.96       31.55     10.11 o 
  17   1   4       26.05       38.36     11.04 o 
 -18   2   4      129.98      170.02     14.37 o 
 -17   2   4        3.34       20.81     10.27 o 
 -16   2   4      339.79      363.81     16.48 o 
 -15   2   4       34.14       55.67      9.91 o 
 -14   2   4       14.89       18.03      8.90 o 
 -13   2   4      214.52      275.13     13.86 o 
 -12   2   4      278.17      310.49     13.66 o 
 -11   2   4     1419.40     1360.31     33.63 o 
 -10   2   4     1436.43     1405.14     33.84 o 
  -9   2   4      119.46      140.52     19.41 o 
  -8   2   4     1275.73     1246.72     29.05 o 
  -7   2   4     5129.07     4974.10    143.39 o 
  -6   2   4      303.13      283.20     11.66 o 
  -5   2   4        0.58        1.98      5.08 o 
  -4   2   4      192.77      212.85     10.28 o 
  -3   2   4     4969.25     5263.64    126.68 o 
  -2   2   4      911.25      836.57     13.80 o 
  -1   2   4     2430.76     2723.37     58.37 o 
   0   2   4       19.30       22.00      2.57 o 
   1   2   4       43.13       41.89      2.69 o 
   2   2   4      715.43      754.62     15.13 o 
   3   2   4     2486.54     2677.47     48.42 o 
   4   2   4       66.93       51.39      4.90 o 
   5   2   4     1671.53     1766.59     31.84 o 
   6   2   4      513.22      505.95     15.30 o 
   7   2   4      989.74      887.18     20.45 o 
   8   2   4      749.21      782.59     18.95 o 
   9   2   4       63.84       48.97      6.60 o 
  10   2   4        3.30       -7.83      7.83 o 
  11   2   4      391.71      395.70     14.09 o 
  12   2   4       80.74       90.95      8.58 o 
  13   2   4        0.04        5.30      7.91 o 
  14   2   4       22.49       36.66      9.79 o 
  15   2   4       91.27      101.98     11.36 o 
  16   2   4       96.03       93.37     11.91 o 
  17   2   4        3.49       24.10     11.52 o 
 -17   3   4       21.98       70.23     19.65 o 
 -16   3   4       55.54       53.78     16.50 o 
 -15   3   4        8.16      121.09     18.23 o 
 -14   3   4       46.33      218.86     23.08 o 
 -13   3   4       12.06       13.13      8.98 o 
 -12   3   4       50.40       82.14     18.28 o 
 -11   3   4       10.62       12.16     12.23 o 
 -10   3   4       33.87       69.40     30.40 o 
  -9   3   4      128.28      114.89      9.98 o 
  -8   3   4      415.29      364.90     14.01 o 
  -7   3   4     1262.69     1230.19     33.66 o 
  -6   3   4      365.27      304.47     18.95 o 
  -5   3   4      158.60      167.88     13.24 o 
  -4   3   4      155.05      149.52      9.38 o 
  -3   3   4      844.59      901.44     43.28 o 
  -2   3   4      593.46      566.89     12.41 o 
  -1   3   4      810.99      846.52     15.27 o 
   0   3   4     3014.47     3423.00     63.82 o 
   1   3   4      311.53      325.16     11.04 o 
   2   3   4     4957.26     5544.81    110.41 o 
   3   3   4      400.98      366.54     11.06 o 
   4   3   4      358.36      312.39     10.31 o 
   5   3   4        0.62       -1.82      4.66 o 
   6   3   4      488.22      485.47     13.04 o 
   7   3   4        1.96       -4.81      4.81 o 
   8   3   4       25.69       21.37      7.25 o 
   9   3   4       88.58       69.60      7.10 o 
  10   3   4       31.82       24.00      7.44 o 
  11   3   4      122.84      161.62     15.33 o 
  12   3   4      317.13      280.76     12.51 o 
  13   3   4       25.31       26.48      9.85 o 
  14   3   4        7.21       31.20     10.34 o 
  15   3   4        8.06        8.69     10.77 o 
  16   3   4        5.57       18.85     11.37 o 
 -17   4   4       61.20       57.23     49.24 o 
 -16   4   4        5.61        6.17     18.28 o 
 -15   4   4       20.57       25.17     27.41 o 
 -14   4   4        1.35       11.17     12.58 o 
 -13   4   4        0.03       19.91     11.97 o 
 -12   4   4      176.47      171.40     17.85 o 
 -11   4   4     1892.80     1844.83     69.07 o 
 -10   4   4       31.96        7.27      8.59 o 
  -9   4   4       90.72       57.80      7.47 o 
  -8   4   4      257.35      233.60     12.86 o 
  -7   4   4      542.48      515.17     17.84 o 
  -6   4   4      584.46      544.62     18.01 o 
  -5   4   4       48.91       38.18      6.59 o 
  -4   4   4        5.72        9.83      4.84 o 
  -3   4   4        2.45        8.40      6.90 o 
  -2   4   4      314.10      327.61     18.09 o 
  -1   4   4       43.48       60.87      6.96 o 
   0   4   4       50.82       47.95      5.77 o 
   1   4   4       68.72      167.90      8.40 o 
   2   4   4     1770.69     1934.22     39.81 o 
   3   4   4      123.30      153.76     11.27 o 
   4   4   4      864.23      892.61     23.21 o 
   5   4   4      587.62      657.51     18.56 o 
   6   4   4        3.29        6.59      6.46 o 
   7   4   4      248.01      219.82     11.93 o 
   8   4   4       24.20       25.30      7.92 o 
   9   4   4      214.89      182.76     10.64 o 
  10   4   4      912.80      776.45     47.01 o 
  11   4   4       65.94       83.30     11.40 o 
  12   4   4       43.85       44.94     13.40 o 
  13   4   4       35.67       34.89     10.61 o 
  14   4   4        5.78       -0.40     10.93 o 
  15   4   4        0.01       -3.95     11.48 o 
  16   4   4       44.17       35.69     29.08 o 
 -15   5   4        0.32        1.43     32.69 o 
 -14   5   4      128.40      148.35     25.12 o 
 -13   5   4       74.88       93.25     25.45 o 
 -12   5   4      287.12      359.29     24.79 o 
 -11   5   4       20.69       44.77      9.46 o 
 -10   5   4       58.13       30.07     13.16 o 
  -9   5   4       65.36       45.15      9.61 o 
  -8   5   4       12.36       14.01      7.62 o 
  -7   5   4        4.30       -4.29      6.71 o 
  -6   5   4      103.77      104.24      8.79 o 
  -5   5   4     3763.46     3567.33     80.10 o 
  -4   5   4      273.87      262.92     14.16 o 
  -3   5   4      382.67      374.24     14.43 o 
  -2   5   4        0.07        4.71      5.29 o 
  -1   5   4       53.54       51.61      5.57 o 
   0   5   4      883.48      890.19     21.59 o 
   1   5   4        8.16        7.62      7.73 o 
   2   5   4       33.54       28.45      8.79 o 
   3   5   4        1.00        2.94      9.16 o 
   4   5   4      276.22      293.10     12.70 o 
   5   5   4      671.46      686.40     19.99 o 
   6   5   4      283.24      291.63     23.66 o 
   7   5   4      179.12      152.30     18.29 o 
   8   5   4        0.01       -2.79     11.10 o 
   9   5   4       47.80       25.13      8.57 o 
  10   5   4      127.23       94.98     30.07 o 
  11   5   4       13.43        6.99     18.18 o 
  12   5   4      228.44      226.91     20.13 o 
  13   5   4        4.86       19.00     13.82 o 
  14   5   4      118.00      107.02     16.28 o 
 -14   6   4        6.04       85.26     48.25 o 
 -13   6   4       69.62       68.74     15.20 o 
 -12   6   4        5.76       36.49     13.26 o 
 -11   6   4        0.48      109.72     43.62 o 
 -10   6   4       13.68       37.62     24.16 o 
  -9   6   4        8.72       18.31     12.98 o 
  -8   6   4       10.32       18.18     10.67 o 
  -7   6   4       19.57       35.16     13.83 o 
  -6   6   4       13.38       43.34     12.53 o 
  -5   6   4       43.89       76.17     19.83 o 
  -4   6   4      271.67      353.46     22.04 o 
  -3   6   4        6.63       20.01      6.42 o 
  -2   6   4      496.77      751.04     66.76 o 
  -1   6   4      628.40      615.71     36.54 o 
   0   6   4       77.70       92.40     14.28 o 
   1   6   4      199.47      212.72     15.07 o 
   2   6   4      601.15      557.42     20.32 o 
   3   6   4      187.63      167.72     15.08 o 
   4   6   4      311.83      264.45     16.15 o 
   5   6   4        1.92       13.36      7.06 o 
   6   6   4       27.07       35.43      8.85 o 
   7   6   4        7.25       16.09     13.81 o 
   8   6   4       49.65       36.83      9.22 o 
   9   6   4        0.19       -0.76     12.49 o 
  10   6   4      214.78      154.95     17.38 o 
  11   6   4        5.34       12.67     13.23 o 
  12   6   4        3.25       14.59     13.85 o 
  13   6   4       24.59       58.80     20.82 o 
 -12   7   4        0.58       58.82     48.91 o 
 -11   7   4       41.69      153.34     51.55 o 
 -10   7   4       80.62      191.02     49.57 o 
  -9   7   4       67.24       66.10     18.51 o 
  -8   7   4      285.82      302.06     27.10 o 
  -7   7   4       11.22       34.46     36.35 o 
  -6   7   4      207.27      238.75     16.83 o 
  -5   7   4      392.48      410.94     23.41 o 
  -4   7   4        7.97        6.05     19.03 o 
  -3   7   4        6.69        7.75     14.13 o 
  -2   7   4       45.64       61.32     10.91 o 
  -1   7   4      314.93      285.28     16.88 o 
   0   7   4        0.66        6.91     12.97 o 
   1   7   4       35.32       61.12     29.08 o 
   2   7   4      438.80      424.58     18.98 o 
   3   7   4       50.23       54.46     11.75 o 
   4   7   4        0.02       -4.75     12.59 o 
   5   7   4      302.85      258.77     52.55 o 
   6   7   4        1.83        0.98     15.54 o 
   7   7   4       52.07       59.45     21.48 o 
   8   7   4       16.71       10.03     34.70 o 
   9   7   4      169.86      183.22     23.46 o 
  10   7   4       12.17       16.43     12.67 o 
  11   7   4        0.70       -3.70     13.28 o 
  -9   8   4        0.45       22.10     61.47 o 
  -8   8   4        0.57       16.34     57.50 o 
  -7   8   4       50.87       85.02     60.15 o 
  -6   8   4      142.04      120.75     14.93 o 
  -5   8   4      127.83      134.23     27.43 o 
  -4   8   4       14.58       30.33     30.21 o 
  -3   8   4       43.92       28.06     13.53 o 
  -2   8   4        3.46       -3.97     19.17 o 
  -1   8   4        3.18       10.58     19.17 o 
   0   8   4       77.62       71.73     13.93 o 
   1   8   4       14.98       19.53     13.47 o 
   2   8   4       87.15      103.53     18.64 o 
   3   8   4       38.86       31.67     17.62 o 
   4   8   4        0.95       12.77     17.03 o 
   5   8   4       34.69       36.65     39.66 o 
   6   8   4       29.82       12.33     31.73 o 
   7   8   4       14.95      -22.39     27.10 o 
   8   8   4       20.76        7.60     34.37 o 
  -2   9   4       39.79       15.57     15.34 o 
  -1   9   4       37.78        1.42     15.14 o 
   0   9   4       47.90        4.17     15.06 o 
   1   9   4       11.83      -14.29     14.29 o 
 -18   1   5       29.16       51.01      9.44 o 
 -17   1   5       12.53       23.73      7.33 o 
 -16   1   5       91.16      113.35      9.62 o 
 -15   1   5       32.07       35.42      8.90 o 
 -14   1   5       14.40       17.81      7.85 o 
 -13   1   5       13.51       19.40      7.36 o 
 -12   1   5      164.07      161.25     10.34 o 
 -11   1   5        0.71       12.32      8.57 o 
 -10   1   5      588.08      581.14     15.71 o 
  -9   1   5      160.38      141.07      7.91 o 
  -8   1   5      839.46      871.30     25.53 o 
  -7   1   5        0.31        5.88      7.21 o 
  -6   1   5      327.28      243.67      7.36 o 
  -5   1   5     1540.61     1623.11     27.53 o 
  -4   1   5      109.91       92.93      3.89 o 
  -3   1   5    15254.11    15130.71    237.90 o 
  -2   1   5     8772.06     8461.45    122.31 o 
  -1   1   5      748.26      647.15      9.81 o 
   0   1   5     2183.79     2086.51     29.41 o 
   1   1   5     3120.87     3219.61     46.59 o 
   2   1   5      104.55      108.74      3.74 o 
   3   1   5     1962.81     2013.13     30.19 o 
   4   1   5     1702.80     1718.44     31.17 o 
   5   1   5     1125.38     1207.67     24.83 o 
   6   1   5      293.92      305.76      8.13 o 
   7   1   5     1300.77     1215.73     25.03 o 
   8   1   5      173.07      151.56      9.07 o 
   9   1   5       53.07       49.25      5.71 o 
  10   1   5      417.29      410.55     12.59 o 
  11   1   5        0.96        9.60     11.34 o 
  12   1   5       47.53       22.93      7.21 o 
  13   1   5      286.55      319.83     15.20 o 
  14   1   5      380.95      327.86     15.72 o 
  15   1   5       24.73       31.74      9.66 o 
  16   1   5       81.37       80.35     11.36 o 
  17   1   5       84.43       96.27     12.12 o 
 -18   2   5       16.05       34.08     14.21 o 
 -17   2   5       17.45       44.68     10.65 o 
 -16   2   5        6.36       11.29      9.95 o 
 -15   2   5      117.83      126.82     12.62 o 
 -14   2   5       52.87       76.84     11.83 o 
 -13   2   5      408.70      397.05     15.71 o 
 -12   2   5      209.66      209.61     12.26 o 
 -11   2   5      191.28      270.31     16.12 o 
 -10   2   5      297.36      306.62     19.75 o 
  -9   2   5       23.93       20.72      6.25 o 
  -8   2   5      597.75      534.56     14.49 o 
  -7   2   5      124.75      109.11      9.20 o 
  -6   2   5     2430.41     2405.33    100.61 o 
  -5   2   5      532.96      512.15     16.07 o 
  -4   2   5     2415.98     2420.32     63.26 o 
  -3   2   5       15.83        6.93      2.78 o 
  -2   2   5      115.62      106.95      3.93 o 
  -1   2   5     4120.49     4323.04     79.22 o 
   0   2   5     2244.41     2281.44     36.73 o 
   1   2   5     2534.11     2595.36     46.31 o 
   2   2   5       47.89       48.75      4.16 o 
   3   2   5        7.69       18.75      4.93 o 
   4   2   5      537.91      553.89     12.55 o 
   5   2   5     1229.00     1220.80     20.98 o 
   6   2   5        0.11       -3.92      4.87 o 
   7   2   5        9.61       12.08      5.11 o 
   8   2   5     1235.10     1267.38     27.94 o 
   9   2   5       97.80       86.39      8.37 o 
  10   2   5     1114.62      980.50     22.28 o 
  11   2   5       10.03       42.74      7.42 o 
  12   2   5       70.80       72.20      8.29 o 
  13   2   5       52.19       65.07      8.66 o 
  14   2   5       36.22       44.98     10.28 o 
  15   2   5        5.46       13.10     10.10 o 
  16   2   5        2.28       17.07     10.60 o 
  17   2   5       10.69       15.44     11.58 o 
 -17   3   5      202.69      211.34     17.36 o 
 -16   3   5       20.08       21.72     19.76 o 
 -15   3   5      531.70      481.25     21.53 o 
 -14   3   5      587.94      553.47     32.66 o 
 -13   3   5      127.31      154.08     14.02 o 
 -12   3   5      436.17      426.97     18.79 o 
 -11   3   5       10.18        3.64     11.24 o 
 -10   3   5     1469.42     1530.99     50.58 o 
  -9   3   5      321.73      333.80     13.83 o 
  -8   3   5      418.20      411.87     15.24 o 
  -7   3   5       23.27       20.04      5.98 o 
  -6   3   5      134.09      138.20      9.67 o 
  -5   3   5      235.75      260.52     14.46 o 
  -4   3   5      176.41      154.90      9.17 o 
  -3   3   5      396.26      385.78      9.36 o 
  -2   3   5     1980.26     2233.25     44.43 o 
  -1   3   5     3690.53     4352.59     83.21 o 
   0   3   5      254.83      345.26      7.89 o 
   1   3   5     3408.86     3700.51     73.93 o 
   2   3   5        0.37        7.84      4.96 o 
   3   3   5       50.40       45.53      5.57 o 
   4   3   5       34.94       33.52      5.10 o 
   5   3   5        6.90        3.69      4.51 o 
   6   3   5      791.09      839.33     19.35 o 
   7   3   5      207.02      169.76      8.47 o 
   8   3   5       44.79       40.68      6.56 o 
   9   3   5       69.40       65.07      7.90 o 
  10   3   5       43.29       36.28      7.78 o 
  11   3   5      498.58      459.58     14.82 o 
  12   3   5        6.02       32.42     11.37 o 
  13   3   5      412.76      373.29     17.40 o 
  14   3   5      232.36      211.69     15.24 o 
  15   3   5       79.04       79.01     11.79 o 
  16   3   5      100.48       93.65     12.76 o 
 -17   4   5        8.67        6.26     38.34 o 
 -16   4   5       51.13       44.85     18.72 o 
 -15   4   5       32.44       57.72     15.37 o 
 -14   4   5        1.17       -1.14     17.25 o 
 -13   4   5      150.14      108.63     37.01 o 
 -12   4   5       21.73       38.83     20.82 o 
 -11   4   5      370.10      448.30     17.28 o 
 -10   4   5     1202.25     1129.39     32.45 o 
  -9   4   5      133.11      114.67     13.63 o 
  -8   4   5       17.28       21.49     12.23 o 
  -7   4   5      122.00      111.68     12.77 o 
  -6   4   5        0.89       -6.26      6.26 o 
  -5   4   5      200.66      198.53     20.15 o 
  -4   4   5      468.67      405.34     12.46 o 
  -3   4   5       11.79       11.86      3.99 o 
  -2   4   5       31.97       22.17      5.27 o 
  -1   4   5      986.83     1057.67     24.05 o 
   0   4   5      135.45      152.23      6.91 o 
   1   4   5      500.54      565.97     17.80 o 
   2   4   5      890.98      904.19     21.75 o 
   3   4   5      377.21      417.27     12.26 o 
   4   4   5      202.29      236.09     13.76 o 
   5   4   5       26.58       16.91      6.25 o 
   6   4   5        4.66       -0.27      6.50 o 
   7   4   5      163.22      139.25     11.45 o 
   8   4   5      352.52      351.59     14.91 o 
   9   4   5       85.56      100.95     18.44 o 
  10   4   5       33.88       91.87     22.47 o 
  11   4   5      114.70      104.56     21.16 o 
  12   4   5        1.39       -5.76     10.53 o 
  13   4   5       29.27       20.77     10.93 o 
  14   4   5        9.37        7.34     11.98 o 
  15   4   5       17.12        4.63     12.93 o 
 -15   5   5       52.32       40.30     37.39 o 
 -14   5   5      123.38      118.31     17.18 o 
 -13   5   5       40.43      178.46     47.59 o 
 -12   5   5      137.50      165.90     19.83 o 
 -11   5   5      101.40      241.91     46.27 o 
 -10   5   5        4.99        8.81     10.39 o 
  -9   5   5      219.84      202.08     12.98 o 
  -8   5   5        7.83        7.27     13.88 o 
  -7   5   5        0.43       -0.98      6.81 o 
  -6   5   5       32.76       45.25      6.07 o 
  -5   5   5      646.49      768.54     31.75 o 
  -4   5   5        0.93        0.12      6.08 o 
  -3   5   5       11.44       11.32      6.55 o 
  -2   5   5       50.79       91.32     10.37 o 
  -1   5   5      381.66      376.49     11.09 o 
   0   5   5      169.41      219.25     10.47 o 
   1   5   5      158.59      162.56     11.31 o 
   2   5   5       74.17       73.19      8.73 o 
   3   5   5        7.43       17.52      6.02 o 
   4   5   5        1.03       16.66      7.04 o 
   5   5   5      124.43      135.05     18.22 o 
   6   5   5      479.32      472.42     16.26 o 
   7   5   5      715.11      595.93     26.08 o 
   8   5   5      115.73       89.40     18.11 o 
   9   5   5       54.12       24.92     10.17 o 
  10   5   5        4.28       15.13     14.21 o 
  11   5   5        7.22        1.98     12.54 o 
  12   5   5        5.50       13.60     13.21 o 
  13   5   5       45.59       44.94     15.20 o 
  14   5   5       13.22        7.93     17.85 o 
 -14   6   5       45.34       80.56     39.66 o 
 -13   6   5       77.77       77.99     15.86 o 
 -12   6   5       28.22       45.87     20.16 o 
 -11   6   5      300.00      269.26     21.75 o 
 -10   6   5      267.98      264.61     24.41 o 
  -9   6   5       23.02       21.93     14.15 o 
  -8   6   5       67.57       54.16     19.31 o 
  -7   6   5      524.21      530.76     17.02 o 
  -6   6   5      539.87      532.64     17.73 o 
  -5   6   5      736.96      789.43     27.45 o 
  -4   6   5      410.93      422.21     18.49 o 
  -3   6   5        0.03        0.76      8.73 o 
  -2   6   5      172.03      194.90     14.18 o 
  -1   6   5      230.99      257.19     12.86 o 
   0   6   5      165.28      156.37     10.04 o 
   1   6   5       68.70       67.65      8.78 o 
   2   6   5      888.50      889.64     33.69 o 
   3   6   5      236.21      242.00     16.66 o 
   4   6   5        0.03        7.44      7.39 o 
   5   6   5       97.68      107.59      9.96 o 
   6   6   5      192.75      176.63     13.36 o 
   7   6   5       71.37       53.88     10.67 o 
   8   6   5       87.50      109.41     21.26 o 
   9   6   5       36.09       37.26     17.70 o 
  10   6   5        1.54       12.95     26.11 o 
  11   6   5       27.54       48.91     18.51 o 
  12   6   5      131.56      145.37     23.46 o 
 -12   7   5        0.83       86.58     50.23 o 
 -11   7   5       63.81      296.77     54.20 o 
 -10   7   5       93.89       87.91     19.83 o 
  -9   7   5        1.25       30.49     39.99 o 
  -8   7   5      134.27      210.84     25.12 o 
  -7   7   5      107.95      113.40     17.52 o 
  -6   7   5        0.89       24.72     20.31 o 
  -5   7   5       11.77       41.70     15.75 o 
  -4   7   5      155.93      150.89     20.05 o 
  -3   7   5       19.35       31.10     11.91 o 
  -2   7   5      409.34      445.78     29.53 o 
  -1   7   5        0.69       20.38     18.22 o 
   0   7   5       18.28       29.50     10.12 o 
   1   7   5        0.03        2.15     17.17 o 
   2   7   5       72.73       83.62     13.94 o 
   3   7   5      114.13      110.20     11.96 o 
   4   7   5        1.77        3.62     15.18 o 
   5   7   5       20.31       36.58     26.44 o 
   6   7   5        3.05        5.95     15.86 o 
   7   7   5      162.32      148.06     39.99 o 
   8   7   5        1.83       -3.93     22.80 o 
   9   7   5        5.22       35.87     13.23 o 
  10   7   5        0.57       11.42     13.24 o 
  -9   8   5        0.52      -19.83     19.83 o 
  -8   8   5        7.44       15.88     57.83 o 
  -7   8   5       15.73       25.10     34.89 o 
  -6   8   5       18.32        0.66     13.55 o 
  -5   8   5        2.88       18.19     29.99 o 
  -4   8   5       64.81       87.54     14.25 o 
  -3   8   5        7.85       -5.43     29.72 o 
  -2   8   5       83.33       66.24     15.20 o 
  -1   8   5      226.53      220.47     19.36 o 
   0   8   5       11.38        1.32     19.83 o 
   1   8   5       30.33       17.82     14.79 o 
   2   8   5        0.40      -11.00     11.00 o 
   3   8   5        0.28       -9.03     13.66 o 
   4   8   5       69.21       76.40     16.14 o 
   5   8   5        2.23       -1.86     18.18 o 
   6   8   5       14.22        5.61     25.12 o 
   7   8   5        4.45      -18.98     19.17 o 
  -2   9   5       53.24        0.66     20.49 o 
  -1   9   5        3.47      -14.58     14.58 o 
   0   9   5        0.67      -14.29     14.29 o 
 -18   0   6        6.17       25.73     21.18 o 
 -17   0   6       73.92       65.62     10.99 o 
 -16   0   6       39.01       65.99     10.70 o 
 -15   0   6      102.20      106.61     11.02 o 
 -14   0   6       35.83       22.64      9.86 o 
 -13   0   6      234.87      219.13     13.23 o 
 -12   0   6      536.62      521.91     18.91 o 
 -11   0   6      559.58      503.14     17.50 o 
 -10   0   6        0.11       -1.66      5.94 o 
  -9   0   6      293.16      266.45     11.65 o 
  -8   0   6       73.03       91.93      7.99 o 
  -7   0   6     1348.44     1453.29     32.30 o 
  -6   0   6     2594.79     2556.60     55.43 o 
  -5   0   6       28.35       47.29      3.82 o 
  -4   0   6       31.84       58.56      3.52 o 
  -3   0   6    69000.92    66095.41   2542.03 o 
  -2   0   6      280.80      299.06      8.49 o 
  -1   0   6     1191.40     1173.10     22.02 o 
   0   0   6     7278.91     6868.59    120.25 o 
   1   0   6       61.18       55.58      5.13 o 
   2   0   6     2136.73     2179.14     40.94 o 
   3   0   6      126.81       97.64      8.54 o 
   4   0   6       10.56       -3.14      6.85 o 
   5   0   6      928.95     1001.69     28.46 o 
   6   0   6     1755.75     1745.82     49.64 o 
   7   0   6      157.91      150.37     15.06 o 
   8   0   6     1078.75     1123.30     84.60 o 
   9   0   6        1.94        0.66     11.22 o 
  10   0   6        1.82        1.13     12.59 o 
  11   0   6     1034.72      960.57     45.94 o 
  12   0   6       32.14       25.12     19.83 o 
  13   0   6       16.48       19.17     21.15 o 
  14   0   6       94.10       59.21      9.15 o 
  15   0   6      286.43      206.88     17.85 o 
  16   0   6      135.20      105.28     21.81 o 
  17   0   6      159.37      208.86     32.39 o 
 -18   1   6        1.03       56.49     16.21 o 
 -17   1   6        0.39       10.55      7.47 o 
 -16   1   6        0.92       25.64      8.80 o 
 -15   1   6       43.67       74.46     10.97 o 
 -14   1   6      127.91      142.85     10.53 o 
 -13   1   6        6.06       13.35      5.59 o 
 -12   1   6       26.34       38.80      7.16 o 
 -11   1   6      809.64      878.88     32.27 o 
 -10   1   6       58.77       53.01      6.21 o 
  -9   1   6      425.93      419.21     12.30 o 
  -8   1   6      462.92      449.93     12.46 o 
  -7   1   6       88.63       69.80      3.96 o 
  -6   1   6      687.80      611.07     10.80 o 
  -5   1   6       65.33       57.45      2.84 o 
  -4   1   6     4168.89     4041.95     64.68 o 
  -3   1   6     2930.34     2799.57     44.48 o 
  -2   1   6      650.80      557.10     11.86 o 
  -1   1   6      374.48      320.92      5.20 o 
   0   1   6     4682.02     4554.36     63.27 o 
   1   1   6      908.41      834.30     13.62 o 
   2   1   6      185.97      152.77      4.29 o 
   3   1   6      487.08      439.27      8.60 o 
   4   1   6        0.62       -3.31      3.31 o 
   5   1   6       96.42       94.29      5.44 o 
   6   1   6      413.11      397.73     11.68 o 
   7   1   6      716.33      714.77     26.21 o 
   8   1   6      104.24       96.59      7.87 o 
   9   1   6      341.81      290.94     10.55 o 
  10   1   6       15.25       22.02      9.74 o 
  11   1   6      209.87      163.57     10.77 o 
  12   1   6      120.47       85.96     12.02 o 
  13   1   6       17.88       55.51     15.65 o 
  14   1   6        9.61       67.08     16.34 o 
  15   1   6        7.22       12.13      9.62 o 
  16   1   6        0.12       13.04     11.26 o 
  17   1   6       22.20       37.70     11.52 o 
 -18   2   6       43.34       67.10     19.18 o 
 -17   2   6       53.83       76.68     11.61 o 
 -16   2   6        0.01       -6.20      9.55 o 
 -15   2   6       67.01      115.79     20.38 o 
 -14   2   6      255.00      208.08     13.43 o 
 -12   2   6       21.58       30.09      8.16 o 
 -11   2   6      652.19      653.99     18.11 o 
 -10   2   6      264.77      289.61     11.40 o 
  -9   2   6      900.96      862.65     32.90 o 
  -8   2   6      810.73      785.73     21.47 o 
  -7   2   6        6.81       12.03      5.17 o 
  -6   2   6     8915.17     8950.18    225.64 o 
  -5   2   6       70.85       83.96      7.17 o 
  -4   2   6       39.94       67.71      4.95 o 
  -3   2   6      677.31      641.99     14.10 o 
  -2   2   6      514.35      513.58      9.34 o 
  -1   2   6      285.36      328.05      6.24 o 
   0   2   6     2505.23     2462.62     58.62 o 
   1   2   6      405.09      490.28     17.04 o 
   2   2   6     3294.79     3559.52     61.38 o 
   3   2   6     2679.87     2755.95     47.84 o 
   4   2   6     1110.64     1211.80     31.62 o 
   5   2   6      982.34     1081.80     18.34 o 
   6   2   6      388.25      373.46     11.09 o 
   7   2   6        5.42        9.36      5.61 o 
   8   2   6      140.42      135.68     11.49 o 
   9   2   6       20.93        6.74      6.24 o 
  10   2   6       26.95        0.31      9.91 o 
  11   2   6      506.81      486.65     16.98 o 
  12   2   6       43.97       46.61      8.02 o 
  13   2   6       18.98       30.34     12.86 o 
  14   2   6      121.04      131.68     12.98 o 
  15   2   6       46.16       49.17     11.47 o 
  16   2   6        6.32       10.02     10.93 o 
 -17   3   6        1.74       25.51     22.34 o 
 -16   3   6        4.08       10.92     17.53 o 
 -15   3   6       13.85       33.88     21.70 o 
 -14   3   6       54.32       75.93     13.69 o 
 -13   3   6       90.25      105.01     12.95 o 
 -12   3   6      194.77      210.24     15.41 o 
 -11   3   6      108.97      148.77     20.82 o 
 -10   3   6      852.78      832.02     34.77 o 
  -9   3   6      803.40      740.72     22.69 o 
  -8   3   6      651.50      576.04     18.47 o 
  -7   3   6      505.70      467.40     24.64 o 
  -6   3   6     1665.03     1597.80     42.30 o 
  -5   3   6      618.10      625.25     19.09 o 
  -4   3   6        4.41        4.06      3.13 o 
  -3   3   6      271.96      338.52      7.59 o 
  -2   3   6       47.61       48.46      6.33 o 
  -1   3   6       84.84       67.01      5.12 o 
   0   3   6      477.64      609.07     16.87 o 
   1   3   6     1074.84     1099.29     25.08 o 
   2   3   6     2220.35     2328.55     49.30 o 
   3   3   6        1.84       -5.55      5.55 o 
   4   3   6      302.14      264.25      8.98 o 
   5   3   6       19.98       18.88      4.95 o 
   6   3   6      612.41      565.90     13.69 o 
   7   3   6      685.46      635.93     16.11 o 
   8   3   6      600.44      553.44     16.50 o 
   9   3   6      684.82      556.41     18.38 o 
  10   3   6       63.67       54.86     11.22 o 
  11   3   6       64.73       91.89     15.87 o 
  12   3   6        0.26       -4.29      9.36 o 
  13   3   6        6.50       70.31     16.81 o 
  14   3   6       35.15       54.64     10.88 o 
  15   3   6        0.91       10.69     10.93 o 
  16   3   6       12.62       24.36     11.84 o 
 -17   4   6        0.82       -3.22     55.19 o 
 -16   4   6        7.62       11.16     18.51 o 
 -15   4   6        1.17        8.71     31.73 o 
 -14   4   6       49.23      226.05     49.57 o 
 -13   4   6       60.27      243.23     47.59 o 
 -12   4   6      144.56      168.21     27.10 o 
 -11   4   6      317.56      282.62     14.96 o 
 -10   4   6       53.11       31.89     30.73 o 
  -9   4   6      426.54      418.19     16.51 o 
  -8   4   6     1407.22     1423.37     39.30 o 
  -7   4   6        6.29       -2.82      7.44 o 
  -6   4   6      138.66      119.98     10.05 o 
  -5   4   6       10.71        7.57      5.84 o 
  -4   4   6      120.03      164.30      7.54 o 
  -3   4   6      183.06      184.63      9.01 o 
  -2   4   6       60.67       86.08      6.87 o 
  -1   4   6      718.08      779.86     21.10 o 
   0   4   6      759.35      749.71     16.92 o 
   1   4   6     1227.85     1391.70     32.75 o 
   2   4   6       56.48       78.04      7.21 o 
   3   4   6      508.06      480.82     13.67 o 
   4   4   6        5.34        5.11      5.62 o 
   5   4   6      582.03      549.88     15.14 o 
   6   4   6      325.87      356.97     15.74 o 
   7   4   6       70.60       60.10      7.42 o 
   8   4   6       97.59       88.36     11.45 o 
   9   4   6      448.14      372.50     18.28 o 
  10   4   6      208.31      180.17     14.53 o 
  11   4   6      109.42       76.08     12.07 o 
  12   4   6      102.66       76.35     17.85 o 
  13   4   6       35.35       19.17     10.93 o 
  14   4   6       15.45        0.59     11.36 o 
  15   4   6       28.12       27.87     12.12 o 
 -15   5   6        0.02       68.74     47.59 o 
 -14   5   6      135.17      159.77     38.00 o 
 -13   5   6      338.90      350.87     45.28 o 
 -12   5   6      218.09      248.28     42.63 o 
 -11   5   6      699.47      650.59     22.25 o 
 -10   5   6       84.64       82.21     11.43 o 
  -9   5   6      116.01      122.29     12.46 o 
  -8   5   6     1538.37     1531.26     37.06 o 
  -7   5   6       17.95       19.88      7.47 o 
  -6   5   6      393.71      359.43     12.67 o 
  -5   5   6     1498.75     1470.32     51.04 o 
  -4   5   6      157.51      161.03     10.90 o 
  -3   5   6       55.16       73.00      6.76 o 
  -2   5   6      806.52      839.62     19.59 o 
  -1   5   6        0.12        3.17      6.80 o 
   0   5   6       57.64       47.68      6.58 o 
   1   5   6      238.50      244.15     10.78 o 
   2   5   6        0.64       -0.03      5.46 o 
   3   5   6      262.95      227.04     10.75 o 
   4   5   6       65.13       61.55      7.54 o 
   5   5   6      350.38      350.61     16.89 o 
   6   5   6        0.05       11.96     13.85 o 
   7   5   6       26.26       15.21     16.36 o 
   8   5   6       38.09       41.71     15.56 o 
   9   5   6      105.17       64.94     13.22 o 
  10   5   6      132.62      136.61     35.69 o 
  11   5   6      103.96       87.30     20.49 o 
  12   5   6       83.07       68.74     15.86 o 
  13   5   6        3.75       10.58     14.54 o 
  14   5   6       29.15       33.58     14.13 o 
 -14   6   6       28.35      243.23     52.88 o 
 -13   6   6        2.14      200.27     49.57 o 
 -12   6   6        6.98       34.06     21.81 o 
 -11   6   6        2.82       62.42     38.00 o 
 -10   6   6        4.27       29.36     18.76 o 
  -9   6   6        0.32       16.74     14.59 o 
  -8   6   6       11.78       21.77     14.19 o 
  -7   6   6      160.22      177.35     16.54 o 
  -6   6   6        0.17       18.61      9.95 o 
  -5   6   6        0.35        8.36      8.42 o 
  -4   6   6       13.88      127.56     17.85 o 
  -3   6   6        9.63       24.40      7.16 o 
  -2   6   6      273.78      258.65     19.18 o 
  -1   6   6      180.47      202.02     16.91 o 
   0   6   6       90.15      135.75     13.21 o 
   1   6   6       11.18       14.61      7.47 o 
   2   6   6        0.12       22.36      7.76 o 
   3   6   6        8.93       -1.78     15.45 o 
   4   6   6      384.79      351.44     14.28 o 
   5   6   6       11.84       15.84      8.27 o 
   6   6   6       25.50       18.82      9.12 o 
   7   6   6       80.20       72.27     16.46 o 
   8   6   6        2.32        4.54      9.37 o 
   9   6   6        6.09       -5.10     13.04 o 
  10   6   6        9.34       31.43     13.75 o 
  11   6   6        4.77       23.12     14.36 o 
  12   6   6        1.31       14.54     15.20 o 
 -12   7   6       11.84      113.02     49.57 o 
 -11   7   6      574.10      561.47     80.31 o 
 -10   7   6       53.11      181.76     48.25 o 
  -9   7   6        2.13      134.83     46.27 o 
  -8   7   6      828.67      918.38     43.38 o 
  -7   7   6      110.08      135.07     22.80 o 
  -6   7   6      135.37      123.51     20.43 o 
  -5   7   6      133.41      142.51     19.50 o 
  -4   7   6      279.17      306.39     20.65 o 
  -3   7   6       87.93       97.81     12.85 o 
  -2   7   6      279.64      327.27     18.13 o 
  -1   7   6       11.61        4.79     11.88 o 
   0   7   6      134.90      140.30     14.72 o 
   1   7   6        0.10        6.49     12.44 o 
   2   7   6       76.26       76.43      9.99 o 
   3   7   6        0.74       16.12     10.38 o 
   4   7   6      202.03      180.31     22.01 o 
   5   7   6      107.68      124.91     28.42 o 
   6   7   6       72.87       65.09     23.13 o 
   7   7   6       67.46       91.58     37.01 o 
   8   7   6       21.18       19.34     24.46 o 
   9   7   6        0.91       19.00     14.87 o 
  10   7   6        0.36        2.17     13.19 o 
  -8   8   6       13.77        9.84     62.79 o 
  -7   8   6       66.02       29.17     14.25 o 
  -6   8   6       84.55       49.24     14.49 o 
  -5   8   6      116.93      109.49     14.72 o 
  -4   8   6       53.52       36.72     18.84 o 
  -3   8   6        0.88       -7.67     28.73 o 
  -2   8   6      101.73      107.50     17.52 o 
  -1   8   6       43.58       42.55     13.55 o 
   0   8   6       35.76       22.47     20.49 o 
   1   8   6       17.96       15.86     21.15 o 
   2   8   6       65.98       57.03     12.21 o 
   3   8   6       22.86       28.32     10.85 o 
   4   8   6        1.11        3.04     17.60 o 
   5   8   6       47.43       17.71     22.80 o 
   6   8   6        3.64      -17.85     17.85 o 
   7   8   6        2.14      -15.20     39.00 o 
 -18   1   7       64.74       69.95      9.46 o 
 -17   1   7        0.12       22.46     13.35 o 
 -16   1   7      106.62      164.40     12.59 o 
 -15   1   7      171.40      204.92     15.40 o 
 -14   1   7      166.07      197.65      9.67 o 
 -13   1   7      154.96      169.44      8.65 o 
 -12   1   7        0.01       10.32      5.32 o 
 -11   1   7     1475.27     1544.03     30.21 o 
 -10   1   7      517.18      499.06     11.99 o 
  -9   1   7        2.03        8.60      3.42 o 
  -8   1   7       22.34       31.63      3.37 o 
  -7   1   7      701.59      608.93     10.74 o 
  -6   1   7     2067.97     2144.12     35.84 o 
  -5   1   7      495.78      483.69     10.20 o 
  -4   1   7       14.24       16.91      2.73 o 
  -3   1   7     1893.77     1853.56     25.76 o 
  -2   1   7       45.82       41.97      1.95 o 
  -1   1   7      728.24      675.39      9.08 o 
   0   1   7      516.96      499.00      8.01 o 
   1   1   7     4992.36     4992.45     75.92 o 
   2   1   7      178.74      165.85      4.42 o 
   3   1   7      613.20      619.34     14.47 o 
   4   1   7     3237.88     3475.02     61.38 o 
   5   1   7     3315.70     3531.42     57.69 o 
   6   1   7      196.34      199.59      7.38 o 
   7   1   7     1200.68     1211.97     23.34 o 
   8   1   7      404.39      425.68     13.02 o 
   9   1   7        2.64       -1.43      6.39 o 
  10   1   7     1167.36     1079.11     24.04 o 
  11   1   7        5.98        2.18     10.78 o 
  12   1   7       14.72        4.08      9.25 o 
  13   1   7      107.46      116.42     10.50 o 
  14   1   7      203.99      185.21     13.89 o 
  15   1   7       55.79       76.60     10.93 o 
  16   1   7        5.27       11.83     10.50 o 
  17   1   7       29.79       38.26     11.63 o 
 -18   2   7        6.13        8.36     21.76 o 
 -17   2   7       30.51       33.01     10.74 o 
 -16   2   7        2.08       11.38     12.88 o 
 -15   2   7      294.95      310.60     15.35 o 
 -14   2   7       18.27       28.21      8.91 o 
 -13   2   7     1327.24     1305.79     40.64 o 
 -11   2   7      422.17      427.56     14.13 o 
 -10   2   7      222.81      205.41     11.31 o 
  -9   2   7      582.50      599.16     20.89 o 
  -8   2   7      726.98      654.04     21.85 o 
  -7   2   7       84.86       81.42      6.50 o 
  -6   2   7       12.13        3.59      8.59 o 
  -5   2   7       81.52       92.40      5.40 o 
  -4   2   7     3166.10     3362.87     65.52 o 
  -3   2   7      343.35      396.82     16.03 o 
  -2   2   7     2082.14     2046.22     28.36 o 
  -1   2   7      221.01      215.70      5.80 o 
   0   2   7      259.49      261.08      6.87 o 
   1   2   7      314.43      294.09     16.79 o 
   2   2   7        2.58        5.49      3.81 o 
   3   2   7     2387.95     2346.01     41.47 o 
   4   2   7      138.68      144.01      6.30 o 
   5   2   7     1391.03     1469.11     29.89 o 
   6   2   7        0.28       -4.23      4.97 o 
   7   2   7       66.54       49.41      5.99 o 
   8   2   7     1220.66     1127.86     24.53 o 
   9   2   7       54.53       35.52     13.45 o 
  10   2   7      153.05      147.07     10.92 o 
  11   2   7        0.45       19.66      8.10 o 
  12   2   7      107.16      124.57     12.21 o 
  13   2   7        9.53       22.38     10.08 o 
  14   2   7       31.08       33.20     10.06 o 
  15   2   7      171.43      169.26     14.68 o 
  16   2   7       31.83       40.29     11.47 o 
 -17   3   7        0.75        6.67     18.71 o 
 -16   3   7        9.99       40.08     13.01 o 
 -15   3   7       56.40       54.14     17.28 o 
 -14   3   7        8.78       12.65     10.65 o 
 -13   3   7       96.85      120.17     13.58 o 
 -12   3   7      167.33      381.40     31.73 o 
 -11   3   7      239.91      319.63     56.18 o 
 -10   3   7      839.83      819.59     24.84 o 
  -9   3   7       33.58       42.47      7.19 o 
  -8   3   7      331.47      309.76     13.46 o 
  -7   3   7      123.48      107.98      8.72 o 
  -6   3   7       66.79       87.54     10.66 o 
  -5   3   7     2202.45     2259.50     49.09 o 
  -4   3   7     2196.96     2204.00     41.49 o 
  -3   3   7      298.91      299.53      7.92 o 
  -2   3   7     4792.93     5345.00    117.78 o 
  -1   3   7      985.68      990.10     21.83 o 
   0   3   7      777.52      881.07     16.94 o 
   1   3   7      554.17      544.34     15.87 o 
   2   3   7     3022.36     3201.43     67.33 o 
   3   3   7     1651.23     1706.81     37.24 o 
   4   3   7      254.79      211.97      8.77 o 
   5   3   7        1.19       -2.85      5.31 o 
   6   3   7      105.52       99.60      6.72 o 
   7   3   7      139.05      155.45     14.67 o 
   8   3   7       62.63       59.09      7.63 o 
   9   3   7       62.83       54.94      8.16 o 
  10   3   7      127.67       99.97     14.45 o 
  11   3   7       10.16       16.72      9.42 o 
  12   3   7      256.63      211.73     14.98 o 
  13   3   7      127.02      117.38     11.72 o 
  14   3   7       10.24       16.05     11.80 o 
  15   3   7       83.59       99.37     12.69 o 
  16   3   7        8.74        9.98     11.91 o 
 -16   4   7       89.32       90.09     14.61 o 
 -15   4   7        1.31       -9.02     22.38 o 
 -14   4   7      379.08      365.03     27.31 o 
 -13   4   7      451.31      442.97     41.31 o 
 -12   4   7      172.32      145.61     37.67 o 
 -11   4   7      544.76      518.02     33.07 o 
 -10   4   7       24.66       22.05     10.49 o 
  -9   4   7      591.29      559.29     19.42 o 
  -8   4   7      415.90      451.10     78.65 o 
  -7   4   7        8.68       14.73      7.21 o 
  -6   4   7      221.47      181.79     11.21 o 
  -5   4   7     2050.63     2243.30     48.74 o 
  -4   4   7      856.48      919.13     21.68 o 
  -3   4   7      227.23      301.96     10.92 o 
  -2   4   7      210.54      222.09     10.84 o 
  -1   4   7      145.67      126.66      9.36 o 
   0   4   7       20.92       33.91      4.83 o 
   1   4   7       29.62       19.73      5.86 o 
   2   4   7        6.40        6.14      5.41 o 
   3   4   7       21.55       12.79      5.64 o 
   4   4   7      311.97      293.52     11.43 o 
   5   4   7      159.96      162.16     12.54 o 
   6   4   7     1737.42     1690.97     40.46 o 
   7   4   7      200.77      202.31     12.45 o 
   8   4   7        0.05       -6.83      6.83 o 
   9   4   7       92.11       60.15     13.22 o 
  10   4   7      219.51      185.58     16.50 o 
  11   4   7       27.08       19.83     11.48 o 
  12   4   7      253.22      224.20     15.61 o 
  13   4   7        0.29        4.80     10.98 o 
  14   4   7        9.44       15.82     11.46 o 
  15   4   7       25.60       34.09     12.45 o 
 -15   5   7       56.31       56.50     30.73 o 
 -14   5   7      137.90      163.92     21.15 o 
 -13   5   7      218.32      247.04     36.68 o 
 -12   5   7      178.59      169.90     27.10 o 
 -11   5   7       32.15      154.66     42.96 o 
 -10   5   7       54.60       67.66      9.21 o 
  -9   5   7       44.97       32.67      8.61 o 
  -8   5   7        6.06       15.72     22.47 o 
  -7   5   7      330.29      299.07     14.20 o 
  -6   5   7        8.62        6.77      5.36 o 
  -5   5   7     1486.86     1553.88     50.56 o 
  -4   5   7       15.21       30.16      7.62 o 
  -3   5   7      194.03      190.28     11.86 o 
  -2   5   7       86.27      116.64     12.69 o 
  -1   5   7       17.05       39.79      7.21 o 
   0   5   7        0.26        0.56      6.72 o 
   1   5   7       31.38       37.47      6.64 o 
   2   5   7       97.61       94.44      8.65 o 
   3   5   7      162.48      177.26      9.97 o 
   4   5   7       60.98       68.71      7.26 o 
   5   5   7        0.01       15.43      7.50 o 
   6   5   7      259.38      188.75     15.18 o 
   7   5   7      194.48      175.20     18.53 o 
   8   5   7      282.66      236.35     17.98 o 
   9   5   7       30.69       13.58      9.58 o 
  10   5   7       21.63       20.49     13.88 o 
  11   5   7        7.15       -3.30     13.22 o 
  12   5   7        0.16        2.64     13.88 o 
  13   5   7        0.55       -0.66     14.54 o 
  14   5   7       49.22       76.75     17.52 o 
 -14   6   7      331.67      321.84     55.85 o 
 -13   6   7      359.46      390.93     36.68 o 
 -12   6   7        2.27        7.75     29.33 o 
 -11   6   7      171.28      189.85     22.09 o 
 -10   6   7      120.35      129.25     27.10 o 
  -9   6   7      117.88      139.97     15.46 o 
  -8   6   7        0.80       12.85      7.79 o 
  -7   6   7       65.53       63.07     11.83 o 
  -6   6   7      231.03      222.56     14.32 o 
  -5   6   7      244.42      262.88     13.70 o 
  -4   6   7     1396.91     1423.48     30.96 o 
  -3   6   7       35.47       24.90      7.27 o 
  -2   6   7       28.93       23.40      7.51 o 
  -1   6   7      129.02      147.43     10.71 o 
   0   6   7     1418.82     1476.30     35.92 o 
   1   6   7      368.00      381.99     18.32 o 
   2   6   7       77.53       72.46      8.71 o 
   3   6   7       53.18       76.40     14.66 o 
   4   6   7      152.61      123.17     14.12 o 
   5   6   7        7.66       13.44     10.70 o 
   6   6   7        6.26        4.87      8.73 o 
   7   6   7       82.72       82.49     13.52 o 
   8   6   7       42.70       30.96      9.71 o 
   9   6   7       44.40       29.75     19.83 o 
  10   6   7        0.35        7.93     14.54 o 
  11   6   7      187.98      173.83     21.81 o 
  12   6   7       46.76       60.81     16.52 o 
 -11   7   7        6.92      189.03     49.57 o 
 -10   7   7        0.72        7.06     44.28 o 
  -9   7   7      145.14      107.07     19.83 o 
  -8   7   7       16.84       26.44     18.51 o 
  -7   7   7       20.52       32.93     12.59 o 
  -6   7   7        0.35       -8.65     23.67 o 
  -5   7   7       27.79       37.34     12.15 o 
  -4   7   7       20.12       39.43     12.38 o 
  -3   7   7      185.85      225.10     19.87 o 
  -2   7   7       69.62       43.88     12.04 o 
  -1   7   7       15.20        1.43      9.01 o 
   0   7   7      134.33      130.12     14.49 o 
   1   7   7       37.49       57.54     18.39 o 
   2   7   7      164.87      171.14     20.42 o 
   3   7   7       40.57       46.11     12.35 o 
   4   7   7       92.99       94.15     25.12 o 
   5   7   7        0.12       15.64     15.37 o 
   6   7   7      151.97      130.54     18.18 o 
   7   7   7        2.59       -3.97     16.52 o 
   8   7   7        1.04      -15.86     15.86 o 
   9   7   7       35.30       52.22     15.20 o 
  10   7   7        0.38        4.63     14.54 o 
  -8   8   7       76.33       47.70     32.74 o 
  -7   8   7       23.05       10.85     25.30 o 
  -6   8   7       10.19      -11.23     28.67 o 
  -5   8   7      126.83       93.70     19.83 o 
  -4   8   7      134.19      104.01     14.93 o 
  -3   8   7      126.24      145.63     19.17 o 
  -2   8   7       77.23       91.15     14.40 o 
  -1   8   7       60.12       48.83     13.64 o 
   0   8   7        7.94        2.64     15.86 o 
   1   8   7       96.76       82.62     12.83 o 
   2   8   7        3.51       -6.69     14.54 o 
   3   8   7      199.32      201.17     16.18 o 
   4   8   7        3.95      -19.83     19.83 o 
   5   8   7        0.15      -19.83     19.83 o 
   6   8   7        4.73      -19.17     19.17 o 
   7   8   7        4.44      -19.17     19.17 o 
 -18   0   8      141.19      158.50     18.38 o 
 -17   0   8     1037.91     1109.41     34.66 o 
 -16   0   8       25.28       45.86     13.22 o 
 -15   0   8       79.30       68.64     11.11 o 
 -14   0   8       17.44       11.97      8.60 o 
 -13   0   8     1023.54     1093.47     33.01 o 
 -12   0   8      492.20      513.24     18.82 o 
 -11   0   8      167.05      179.32     11.65 o 
 -10   0   8     1602.98     1723.22     47.01 o 
  -9   0   8      564.14      577.41     18.20 o 
  -8   0   8      342.32      352.27     12.73 o 
  -7   0   8        0.01        2.96      4.74 o 
  -6   0   8     3080.31     3278.33    128.23 o 
  -5   0   8        4.13       20.09      3.68 o 
  -4   0   8     1703.89     1734.17     39.56 o 
  -3   0   8      725.80      662.26     16.40 o 
  -2   0   8      324.80      330.19     10.89 o 
  -1   0   8      499.22      478.09      8.85 o 
   0   0   8     6434.85     6182.89    108.38 o 
   1   0   8     8466.04     8459.02    172.04 o 
   2   0   8    10632.32    11297.54    229.60 o 
   3   0   8     2990.53     3045.29     62.48 o 
   4   0   8     9656.94    10996.48    289.34 o 
   5   0   8     1522.51     1455.48     39.64 o 
   6   0   8       67.51       36.24      8.63 o 
   7   0   8      162.88      171.35     12.94 o 
   8   0   8       87.83       74.16     15.20 o 
   9   0   8      356.98      354.18     21.64 o 
  10   0   8       71.01       49.47     39.33 o 
  11   0   8      430.44      445.10     45.61 o 
  12   0   8      714.04      636.50     41.64 o 
  13   0   8      587.06      545.27     21.39 o 
  14   0   8      467.60      404.65     19.11 o 
  15   0   8      196.42      108.40     17.18 o 
  16   0   8        5.24       52.88     27.76 o 
 -18   1   8       25.54       46.43     13.07 o 
 -17   1   8       67.88       96.90     16.41 o 
 -16   1   8       92.03      115.24     14.85 o 
 -15   1   8      192.53      277.93     21.45 o 
 -14   1   8      233.46      252.60     10.51 o 
 -13   1   8       31.92       40.40      5.56 o 
 -12   1   8        0.75        8.89      5.43 o 
 -11   1   8       46.43       57.77      5.74 o 
 -10   1   8        6.63        8.67      5.22 o 
  -9   1   8      130.66      117.87      6.43 o 
  -8   1   8        6.41        7.68      3.73 o 
  -7   1   8     1206.59     1168.79     24.46 o 
  -6   1   8     1543.27     1615.48     29.61 o 
  -5   1   8      269.97      258.09      7.11 o 
  -4   1   8       52.69       57.96      3.65 o 
  -3   1   8      531.19      482.39     11.03 o 
  -2   1   8     2118.69     2068.08     28.87 o 
  -1   1   8     1337.29     1294.95     17.47 o 
   0   1   8      526.04      441.97      7.92 o 
   1   1   8      221.30      220.37      4.64 o 
   2   1   8       71.58       80.06      4.29 o 
   3   1   8      374.32      327.85     10.19 o 
   4   1   8     1535.15     1629.88     32.75 o 
   5   1   8     1142.04     1185.06     24.09 o 
   6   1   8      627.20      670.17     13.72 o 
   7   1   8       33.41       23.98      7.61 o 
   8   1   8      284.95      291.32     10.80 o 
   9   1   8      281.18      252.17     10.91 o 
  10   1   8      157.05      300.80     30.62 o 
  11   1   8      554.95      485.18     16.27 o 
  12   1   8      119.33      105.55      9.17 o 
  13   1   8       99.18       92.90     17.52 o 
  14   1   8        5.08       23.72      9.66 o 
  15   1   8      343.12      335.70     16.91 o 
  16   1   8       81.81      106.95     12.33 o 
 -18   2   8        5.54        8.73     29.57 o 
 -17   2   8        4.54       -5.50     13.45 o 
 -16   2   8       35.22       51.03     10.82 o 
 -15   2   8       92.43       82.52     13.84 o 
 -14   2   8        0.60       12.59      8.93 o 
 -13   2   8      631.17      673.54     20.49 o 
 -12   2   8     1287.56     1286.25     34.55 o 
 -11   2   8      182.44      178.99     11.39 o 
 -10   2   8      114.62      113.54      9.50 o 
  -9   2   8     1438.86     1403.96     35.46 o 
  -8   2   8      121.25      106.18      6.41 o 
  -7   2   8        6.79        6.02      3.30 o 
  -6   2   8     1221.52     1206.58     23.81 o 
  -5   2   8      278.24      305.26      8.97 o 
  -4   2   8     2752.18     2866.00     64.62 o 
  -3   2   8     5119.04     5138.48    114.86 o 
  -2   2   8      381.98      321.29     13.60 o 
  -1   2   8      134.41      145.11      6.18 o 
   0   2   8     2253.73     2185.89     39.37 o 
   1   2   8      858.16      800.68     18.47 o 
   2   2   8      449.21      458.42     11.08 o 
   3   2   8        0.96        2.28      3.75 o 
   4   2   8      831.05      845.48     16.62 o 
   5   2   8      257.85      277.64     12.89 o 
   6   2   8      138.41      130.76      8.36 o 
   7   2   8      816.07      804.12     18.89 o 
   8   2   8      582.21      612.87     19.98 o 
   9   2   8     3380.70     3230.47     97.53 o 
  10   2   8        0.05        9.20      7.24 o 
  11   2   8       11.69       19.04      8.45 o 
  12   2   8        8.20       10.81      8.93 o 
  13   2   8        3.85        2.81      9.42 o 
  14   2   8        1.45        2.54     10.00 o 
  15   2   8       12.16       15.32     10.53 o 
  16   2   8       37.43       41.51     14.61 o 
 -17   3   8       28.52       84.60     45.61 o 
 -16   3   8      141.68      161.32     15.96 o 
 -15   3   8        9.56       12.56     20.41 o 
 -14   3   8       34.82       42.48     19.36 o 
 -13   3   8        0.28       54.20     20.49 o 
 -12   3   8     1434.59     1375.40     41.08 o 
 -11   3   8      742.59      742.72     69.40 o 
 -10   3   8       10.20        0.87      7.22 o 
  -9   3   8       20.25       16.05      7.19 o 
  -8   3   8       71.72       55.38      7.36 o 
  -7   3   8      285.44      258.93     11.99 o 
  -6   3   8      107.58      149.21      9.30 o 
  -5   3   8      507.03      527.71     14.10 o 
  -4   3   8       98.44       72.70      6.27 o 
  -3   3   8      620.31      617.61     16.78 o 
  -2   3   8       45.87       58.66      5.97 o 
  -1   3   8      142.29      108.86      8.20 o 
   0   3   8      141.20      172.98      8.28 o 
   1   3   8       13.66       13.40      5.96 o 
   2   3   8      201.34      249.70     10.22 o 
   3   3   8       91.92      101.02      8.24 o 
   4   3   8       21.79       11.47      5.12 o 
   5   3   8      375.33      362.10     11.36 o 
   6   3   8      742.77      685.75     16.23 o 
   7   3   8      162.25      146.13     10.84 o 
   8   3   8        4.86       -9.04     21.15 o 
   9   3   8      596.32      524.79     18.35 o 
  10   3   8      179.87      162.81     11.64 o 
  11   3   8       37.23       42.50      9.85 o 
  12   3   8       12.44       24.46      9.90 o 
  13   3   8        2.44        6.58     10.01 o 
  14   3   8      174.87      174.84     14.83 o 
  15   3   8       14.67       34.29     11.85 o 
 -16   4   8      134.05      113.19     15.21 o 
 -15   4   8        9.63       12.08     30.07 o 
 -14   4   8       13.14       42.48     17.85 o 
 -13   4   8      287.39      330.37     32.72 o 
 -12   4   8        9.96       34.86     18.51 o 
 -11   4   8      241.58      249.56     22.50 o 
 -10   4   8      170.13      150.44     12.32 o 
  -9   4   8      205.62      222.80     13.20 o 
  -8   4   8     2702.68     2553.00     67.27 o 
  -7   4   8      738.44      691.62     22.23 o 
  -6   4   8      629.23      633.08     16.72 o 
  -5   4   8      213.04      271.10     10.26 o 
  -4   4   8      692.24      678.79     21.39 o 
  -3   4   8      972.03      939.61     23.27 o 
  -2   4   8       34.98       12.77      6.34 o 
  -1   4   8      245.69      265.72     11.45 o 
   0   4   8      325.26      392.85     10.89 o 
   1   4   8      338.12      347.46     12.77 o 
   2   4   8      232.71      222.91     11.08 o 
   3   4   8       11.89       27.84      6.20 o 
   4   4   8       26.23       22.18      6.62 o 
   5   4   8        2.21       -6.66      6.66 o 
   6   4   8       11.87        9.25      7.24 o 
   7   4   8      183.37      166.69     11.31 o 
   8   4   8      292.87      212.92     16.62 o 
   9   4   8       79.21       57.79     11.48 o 
  10   4   8       10.49       29.41     15.20 o 
  11   4   8       23.08       21.34     11.56 o 
  12   4   8       41.82       52.15     11.13 o 
  13   4   8       11.24        3.78     11.04 o 
  14   4   8        0.23       -2.58     11.52 o 
 -15   5   8        0.77       38.00     21.81 o 
 -14   5   8      195.54      201.48     33.71 o 
 -13   5   8        9.40       24.47     35.36 o 
 -12   5   8      123.53      118.98     22.12 o 
 -11   5   8      275.28      244.63     14.39 o 
 -10   5   8       98.90       81.84      9.65 o 
  -9   5   8        9.66        9.80      8.29 o 
  -8   5   8        2.30       -6.75      7.49 o 
  -7   5   8      261.96      283.74     11.54 o 
  -6   5   8      119.13      127.72      8.92 o 
  -5   5   8      958.89      960.17     39.40 o 
  -4   5   8      508.72      474.71     20.27 o 
  -3   5   8       32.83       38.90      7.76 o 
  -2   5   8        2.10        5.45      7.46 o 
  -1   5   8     1030.11     1052.55     29.53 o 
   0   5   8        5.00        2.37      6.84 o 
   1   5   8      119.36      107.86      8.78 o 
   2   5   8      138.27      145.21     10.55 o 
   3   5   8      523.88      496.03     15.66 o 
   4   5   8      112.88      109.36      9.17 o 
   5   5   8      160.80      169.39     11.09 o 
   6   5   8        1.48        1.93      8.64 o 
   7   5   8      117.12      116.22     11.58 o 
   8   5   8      159.01      152.10     15.20 o 
   9   5   8      288.20      283.55     22.47 o 
  10   5   8      115.58      103.11     15.86 o 
  11   5   8       23.27       20.49     13.88 o 
  12   5   8       50.82       47.59     15.20 o 
  13   5   8       42.93       52.88     15.86 o 
 -14   6   8        0.10      128.23     48.91 o 
 -13   6   8       72.93       94.52     15.86 o 
 -12   6   8       77.86       71.52     29.26 o 
 -11   6   8        5.58      122.94     44.94 o 
 -10   6   8      157.61      150.88     25.78 o 
  -9   6   8       12.40       27.72     12.01 o 
  -8   6   8        0.30        2.31     18.18 o 
  -7   6   8        9.12        3.11      9.06 o 
  -6   6   8       59.25       52.94      9.27 o 
  -5   6   8      223.58      255.73     14.81 o 
  -4   6   8       46.56       53.81     12.50 o 
  -3   6   8       37.10       27.12      8.66 o 
  -2   6   8       25.11       23.29      7.07 o 
  -1   6   8      243.24      230.22     13.11 o 
   0   6   8      340.86      356.61     14.58 o 
   1   6   8      163.57      180.58     11.83 o 
   2   6   8        4.62       -3.17     11.39 o 
   3   6   8       73.41       62.27     12.39 o 
   4   6   8      128.55      134.00     12.12 o 
   5   6   8        1.26        1.34      8.89 o 
   6   6   8       25.17        9.22      9.50 o 
   7   6   8        2.52        1.76     17.85 o 
   8   6   8       36.26       18.51      9.81 o 
   9   6   8       34.50       42.96     14.54 o 
  10   6   8       15.96       13.88     15.20 o 
  11   6   8       68.99       68.08     16.52 o 
  12   6   8       44.45       56.18     16.52 o 
 -11   7   8      187.59      122.28     20.49 o 
 -10   7   8        0.16        3.51     50.23 o 
  -9   7   8        7.03       -2.22     23.62 o 
  -8   7   8        0.28       -2.70     26.94 o 
  -7   7   8      306.35      322.34     26.22 o 
  -6   7   8       29.77       40.55     14.23 o 
  -5   7   8        6.98       20.44     16.84 o 
  -4   7   8      407.01      482.63     21.23 o 
  -3   7   8      362.19      397.82     19.82 o 
  -2   7   8       59.75       59.48     12.62 o 
  -1   7   8       90.12       91.19     10.29 o 
   0   7   8      381.91      378.91     23.70 o 
   1   7   8       74.85       95.94     10.80 o 
   2   7   8       18.14       13.37     11.18 o 
   3   7   8        3.23       12.03     17.64 o 
   4   7   8       36.55       30.46     16.18 o 
   5   7   8       37.08       37.01     17.85 o 
   6   7   8        0.16      -16.52     16.52 o 
   7   7   8       21.83        5.95     17.18 o 
   8   7   8       31.08       -5.29     16.52 o 
   9   7   8       27.70       35.69     14.54 o 
  -8   8   8        7.56        0.92     26.55 o 
  -7   8   8        0.59       -8.20     46.93 o 
  -6   8   8        1.60      -16.08     26.90 o 
  -5   8   8       19.63       15.00     33.13 o 
  -4   8   8        0.53       -2.25     28.60 o 
  -3   8   8       25.76       36.53     13.93 o 
  -2   8   8        1.91        1.31     13.17 o 
  -1   8   8        2.67       -5.17     12.69 o 
   2   8   8        2.91        7.61     11.60 o 
   3   8   8        0.12        8.57     15.20 o 
   4   8   8        7.62      -11.90     20.49 o 
   5   8   8        0.04      -19.17     19.17 o 
   6   8   8        0.24      -19.83     19.83 o 
 -18   1   9        0.13       19.45     22.66 o 
 -17   1   9      123.44      164.29     17.65 o 
 -16   1   9       84.43       95.57     10.49 o 
 -15   1   9      457.43      509.63     18.03 o 
 -14   1   9       95.69      124.93      9.91 o 
 -13   1   9      422.52      427.87     14.70 o 
 -12   1   9       94.48      126.22      8.01 o 
 -11   1   9      338.65      367.58     10.84 o 
 -10   1   9     3610.06     3712.51     68.91 o 
  -9   1   9      555.62      565.64     14.30 o 
  -8   1   9       29.53       45.43      4.15 o 
  -7   1   9      606.32      681.70     14.30 o 
  -6   1   9     1108.40     1191.74     24.75 o 
  -5   1   9     1797.89     1800.11     36.39 o 
  -4   1   9      808.49      751.23     14.41 o 
  -3   1   9     1986.62     1686.10     29.97 o 
  -2   1   9       94.24       93.05      4.51 o 
  -1   1   9      169.81      142.56      4.69 o 
   0   1   9        8.84        0.50      2.33 o 
   1   1   9     1395.72     1549.28     26.20 o 
   2   1   9     7116.22     7645.28    127.55 o 
   3   1   9        3.05       11.79      6.14 o 
   4   1   9       47.86       48.58      5.00 o 
   5   1   9      126.92      111.42      6.85 o 
   6   1   9     1105.74     1122.72     20.54 o 
   7   1   9      129.90      137.98      7.30 o 
   8   1   9     1441.38     1417.56     38.82 o 
   9   1   9        9.43       -5.78     10.16 o 
  10   1   9     1370.79     1277.71     54.09 o 
  11   1   9      891.51      923.45     24.14 o 
  12   1   9      254.46      242.26     14.24 o 
  13   1   9      115.68      124.14     14.20 o 
  14   1   9       51.26       50.42     11.26 o 
  15   1   9      226.42      301.42     16.60 o 
  16   1   9       47.39       64.00     11.57 o 
 -18   2   9       66.60      167.88     48.25 o 
 -17   2   9        1.89        5.55     21.25 o 
 -16   2   9      153.89      190.51     14.45 o 
 -15   2   9       93.52      104.42     13.74 o 
 -14   2   9      183.95      193.91     12.47 o 
 -13   2   9       89.67      212.70     17.28 o 
 -12   2   9        0.40       10.04      6.07 o 
 -11   2   9        5.98        5.15      6.14 o 
 -10   2   9       57.62       52.36      5.82 o 
  -9   2   9      229.34      232.18      8.83 o 
  -8   2   9       14.61       18.51      4.34 o 
  -7   2   9     1008.96     1034.13     22.87 o 
  -6   2   9      193.39      183.38     10.02 o 
  -5   2   9     2457.39     2400.44     54.70 o 
  -4   2   9       27.34       34.23      4.45 o 
  -3   2   9     3387.92     3398.28     60.09 o 
  -2   2   9      111.92       77.84      4.79 o 
  -1   2   9       40.05       49.94      3.52 o 
   0   2   9      968.67      898.56     17.31 o 
   1   2   9     1258.04     1245.36     27.20 o 
   2   2   9        5.26        0.08      4.05 o 
   3   2   9        7.46        1.35      3.97 o 
   4   2   9        0.91       -3.83      3.83 o 
   5   2   9      139.48      127.86      7.93 o 
   6   2   9       82.95       94.51      7.66 o 
   7   2   9       57.08       55.13      8.08 o 
   8   2   9      620.83      583.57     15.03 o 
   9   2   9      219.98      506.95     35.69 o 
  10   2   9        0.32       -3.03      7.50 o 
  11   2   9       95.22       94.67      8.90 o 
  12   2   9       14.61       20.32      8.23 o 
  13   2   9       17.27       29.62     12.49 o 
  14   2   9        0.54       -1.11     11.32 o 
  15   2   9       28.48       28.40     11.52 o 
  16   2   9       26.50       35.67     11.57 o 
 -17   3   9       12.58       78.65     46.27 o 
 -16   3   9        8.31       33.57     21.48 o 
 -15   3   9       24.72       18.01     11.56 o 
 -14   3   9       99.65       87.70     12.59 o 
 -13   3   9      611.34      594.38     29.95 o 
 -12   3   9      120.22      142.16     14.20 o 
 -11   3   9      912.91      864.67     26.35 o 
 -10   3   9       46.21       27.15      7.68 o 
  -9   3   9      560.25      503.37     14.41 o 
  -8   3   9      269.59      251.27      9.83 o 
  -7   3   9       30.43       26.49      5.09 o 
  -6   3   9     1102.03     1015.33     24.00 o 
  -5   3   9      505.98      565.15     15.07 o 
  -4   3   9       79.01       75.01      5.35 o 
  -3   3   9       11.20       11.82      5.49 o 
  -2   3   9      117.51       95.65      7.19 o 
  -1   3   9      743.90      790.73     17.96 o 
   0   3   9     3125.03     3351.96     59.70 o 
   1   3   9      384.46      384.92     13.65 o 
   2   3   9      493.68      456.46     12.83 o 
   3   3   9      584.68      575.68     14.23 o 
   4   3   9        3.87        2.27      5.18 o 
   5   3   9     2276.63     2281.68     44.32 o 
   6   3   9      196.92      161.10     11.09 o 
   7   3   9       13.33       -4.64      7.62 o 
   8   3   9      136.51      131.11     21.48 o 
   9   3   9      105.71       83.30     25.12 o 
  10   3   9      147.00      144.99     12.66 o 
  11   3   9        5.40        8.48      9.46 o 
  12   3   9        4.98       -3.90      9.85 o 
  13   3   9       21.15       22.62     10.45 o 
  14   3   9       15.63       29.25     10.99 o 
  15   3   9       13.18       15.03     16.94 o 
 -16   4   9       53.08       78.93     41.97 o 
 -15   4   9        0.88       10.33     23.79 o 
 -14   4   9      134.02      112.58     14.01 o 
 -13   4   9      118.68      114.02     24.79 o 
 -12   4   9       17.37       11.37     17.26 o 
 -11   4   9       36.86       41.48      9.07 o 
 -10   4   9        9.54        6.97      8.29 o 
  -9   4   9      110.76       88.08      9.04 o 
  -8   4   9     1658.58     1633.09     38.45 o 
  -7   4   9       28.22       23.75      6.11 o 
  -6   4   9       17.15       18.27      5.57 o 
  -5   4   9      600.92      566.52     15.48 o 
  -4   4   9        1.90        2.54      7.25 o 
  -3   4   9        1.54        6.04      5.54 o 
  -2   4   9       16.54       12.08      6.08 o 
  -1   4   9       14.64        9.93      5.93 o 
   0   4   9      640.46      608.13     14.91 o 
   1   4   9      275.34      297.77     11.99 o 
   2   4   9       97.96       80.82      7.37 o 
   3   4   9     1388.80     1418.49     32.38 o 
   4   4   9        8.97        4.66      6.68 o 
   5   4   9      111.31       85.01      7.89 o 
   6   4   9       36.21       32.39      7.71 o 
   7   4   9      513.77      439.67     14.63 o 
   8   4   9       38.41        7.43     18.84 o 
   9   4   9       23.34       33.18     10.96 o 
  10   4   9      399.96      376.58     20.41 o 
  11   4   9      152.41      145.02     16.00 o 
  12   4   9       13.78       18.48     10.60 o 
  13   4   9      289.80      264.40     17.61 o 
  14   4   9       20.83       13.95     14.16 o 
 -15   5   9       32.24      115.67     47.59 o 
 -14   5   9        8.39       83.94     44.94 o 
 -13   5   9       15.11       15.20     27.10 o 
 -12   5   9       57.89       62.79     14.54 o 
 -11   5   9       13.09        8.75     13.98 o 
 -10   5   9       60.48       56.19      9.36 o 
  -9   5   9      153.68      128.52     11.30 o 
  -8   5   9      188.80      196.78     10.60 o 
  -7   5   9       77.47       93.28      8.00 o 
  -6   5   9      174.45      160.02     11.36 o 
  -5   5   9      910.27      905.28     24.16 o 
  -4   5   9       43.42       36.77      8.12 o 
  -3   5   9      142.56      135.42     10.30 o 
  -2   5   9       39.70       50.54      7.94 o 
  -1   5   9      335.29      319.34     17.00 o 
   0   5   9       60.27       61.15      7.61 o 
   1   5   9       69.65       64.33      7.15 o 
   2   5   9       16.10       12.35      6.94 o 
   3   5   9       79.33       79.37      8.35 o 
   4   5   9       58.10       39.81      7.79 o 
   5   5   9      819.39      741.51     22.47 o 
   6   5   9       20.21       25.78      8.88 o 
   7   5   9      134.76      102.59     10.25 o 
   8   5   9      325.15      293.25     15.81 o 
   9   5   9       15.07       30.40     13.88 o 
  10   5   9       14.96        9.25     13.88 o 
  11   5   9        0.03        1.32     14.54 o 
  12   5   9        3.27        6.61     14.54 o 
  13   5   9       15.88       12.77     24.12 o 
 -14   6   9       51.22      169.87     51.55 o 
 -13   6   9       18.08       35.13     43.95 o 
 -12   6   9        0.47        2.62     25.55 o 
 -11   6   9      197.93      225.59     27.99 o 
 -10   6   9        2.10        5.97     16.21 o 
  -9   6   9        0.68       -8.47     13.37 o 
  -8   6   9       43.28       31.79     15.44 o 
  -7   6   9        1.67       -5.04     10.27 o 
  -6   6   9       36.97       38.08     10.74 o 
  -5   6   9      555.23      617.89     19.44 o 
  -4   6   9      173.17      168.54     10.80 o 
  -3   6   9       56.10       41.85      7.84 o 
  -2   6   9      349.02      414.19     15.74 o 
  -1   6   9       61.92       53.97      8.73 o 
   0   6   9       16.91       13.60      8.15 o 
   1   6   9       67.17       54.13      8.30 o 
   2   6   9       90.40       85.25     13.17 o 
   3   6   9      270.55      254.08     13.16 o 
   4   6   9      141.82      148.74     11.74 o 
   5   6   9      113.88      106.13     15.20 o 
   6   6   9       21.12       12.33      9.50 o 
   7   6   9      248.18      227.40     19.50 o 
   8   6   9      187.61      151.29     18.84 o 
   9   6   9       47.40       38.34     15.20 o 
  10   6   9       68.89       66.10     16.52 o 
  11   6   9        3.93        8.59     15.20 o 
 -11   7   9        3.60       77.33     47.59 o 
 -10   7   9       69.79       68.47     59.82 o 
  -9   7   9       12.58        4.03     26.03 o 
  -8   7   9      111.61      128.08     26.52 o 
  -7   7   9        8.88       15.03     23.95 o 
  -6   7   9       18.87       28.64     17.97 o 
  -5   7   9       30.62       45.65     17.15 o 
  -4   7   9        6.76       20.77     21.25 o 
  -3   7   9      183.52      199.72     17.95 o 
  -2   7   9      220.07      209.76     25.49 o 
  -1   7   9        1.46       11.86     13.07 o 
   0   7   9       16.33       32.11     10.02 o 
   1   7   9       76.75       59.71      9.29 o 
   2   7   9       12.11        9.64      9.15 o 
   3   7   9       10.99      -14.92     16.32 o 
   4   7   9       48.37       41.64     17.85 o 
   5   7   9        2.66       -7.27     17.18 o 
   6   7   9       57.36       52.22     17.85 o 
   7   7   9        3.99       -9.25     16.52 o 
   8   7   9       16.73       18.30     33.05 o 
   9   7   9       15.89       47.59     15.86 o 
  -8   8   9      100.08       75.19     15.87 o 
  -7   8   9        3.71        0.95     19.70 o 
  -6   8   9        8.74       -5.62     23.91 o 
  -5   8   9        0.73       -9.19     27.43 o 
  -4   8   9        0.01        1.25     29.27 o 
  -3   8   9      169.23      132.36     15.34 o 
  -2   8   9       61.53       56.13     13.93 o 
  -1   8   9       26.13       17.87     13.02 o 
   0   8   9      118.71      119.22     14.13 o 
   1   8   9       94.41      119.23     13.79 o 
   2   8   9       84.76       98.84     15.86 o 
   3   8   9       14.10       17.74     27.10 o 
   4   8   9      117.26      118.97     23.13 o 
   5   8   9       75.56       67.42     21.15 o 
 -18   0  10      530.72      533.16     45.61 o 
 -17   0  10       65.00      165.90     41.64 o 
 -16   0  10      376.34      388.40     22.65 o 
 -15   0  10       17.96       30.93     19.19 o 
 -14   0  10        0.92       18.28      8.85 o 
 -13   0  10     1372.00     1404.61     40.34 o 
 -12   0  10        8.09       20.74      9.76 o 
 -11   0  10       83.36       92.67     11.96 o 
 -10   0  10        2.01        0.75      6.38 o 
  -9   0  10      249.19      259.63     11.56 o 
  -8   0  10      251.66      216.51     14.45 o 
  -7   0  10     1211.19     1278.29     52.22 o 
  -6   0  10     4337.55     4663.93    127.82 o 
  -5   0  10      278.52      309.22     14.54 o 
  -4   0  10      107.73      111.45     10.91 o 
  -3   0  10     3618.52     3708.00    118.64 o 
  -2   0  10    12019.48    12279.15    280.62 o 
  -1   0  10     4485.01     4584.66    105.23 o 
   0   0  10      276.23      337.97     10.56 o 
   1   0  10     7819.87     8147.13    194.96 o 
   2   0  10    10101.25    10966.34    221.72 o 
   3   0  10      636.66      756.04     17.50 o 
   4   0  10      511.78      467.20     12.21 o 
   5   0  10     1295.04     1218.54     31.04 o 
   6   0  10      323.05      328.58     11.36 o 
   7   0  10       46.86       49.94     10.02 o 
   8   0  10      992.20     1002.05     70.87 o 
   9   0  10     3374.47     3250.79    307.01 o 
  10   0  10      773.12      791.48     94.52 o 
  11   0  10       38.75       19.93      7.92 o 
  12   0  10       43.34       23.04     13.88 o 
  13   0  10      173.56      167.41     14.71 o 
  14   0  10     2574.69     2506.48    151.69 o 
  15   0  10      130.77      163.00     28.09 o 
  16   0  10      185.52      205.56     33.71 o 
 -18   1  10       38.58       24.46     11.24 o 
 -17   1  10       11.93       21.51     24.39 o 
 -16   1  10       68.38       63.68      9.12 o 
 -15   1  10       32.13       70.47     12.65 o 
 -14   1  10       19.71       35.79     10.96 o 
 -13   1  10       94.02       84.44      8.16 o 
 -12   1  10        3.12       -0.08      4.92 o 
 -11   1  10      153.88      151.12      9.03 o 
 -10   1  10       74.84       62.96     12.69 o 
  -9   1  10      217.03      212.20      8.69 o 
  -8   1  10        7.77       -0.07      3.74 o 
  -7   1  10      366.47      344.04      9.35 o 
  -6   1  10     2465.75     2464.38     49.35 o 
  -5   1  10     1339.74     1213.68     24.70 o 
  -4   1  10      340.96      303.32     10.97 o 
  -3   1  10       32.19       32.98      3.72 o 
  -2   1  10     6783.34     6700.24    117.48 o 
  -1   1  10      893.70      809.23     12.20 o 
   0   1  10      314.51      309.44     10.35 o 
   1   1  10     1019.59     1037.60     19.18 o 
   2   1  10      536.62      617.98     15.11 o 
   3   1  10       96.61      107.88      7.49 o 
   4   1  10       82.07       82.91      5.60 o 
   5   1  10     1374.42     1402.86     26.51 o 
   6   1  10      161.49      172.02      9.92 o 
   7   1  10      116.10      104.70      6.86 o 
   8   1  10       73.78       74.01      8.20 o 
   9   1  10        4.37       -2.15      6.75 o 
  10   1  10      800.52      837.92     22.45 o 
  11   1  10      711.60      750.54     23.75 o 
  12   1  10      326.23      329.53     16.01 o 
  13   1  10       36.04       59.66     11.80 o 
  14   1  10        8.53       18.22     10.10 o 
  15   1  10        5.69       38.91     10.59 o 
  16   1  10        0.29       14.79     11.17 o 
 -18   2  10       45.98       45.07     31.19 o 
 -17   2  10       44.45       32.25     10.51 o 
 -16   2  10      141.05      181.74     21.03 o 
 -15   2  10       51.36       51.74      9.40 o 
 -14   2  10      163.53      157.47     11.33 o 
 -13   2  10      431.01      476.63     14.63 o 
 -12   2  10        0.12       -6.27      6.27 o 
 -11   2  10      414.28      382.91     12.35 o 
 -10   2  10      225.13      204.53      8.17 o 
  -9   2  10       21.04       28.51      4.98 o 
  -8   2  10      311.71      289.93      9.82 o 
  -7   2  10     1409.17     1433.91     32.35 o 
  -6   2  10      178.54      199.19      8.60 o 
  -5   2  10     2190.39     1923.42     44.26 o 
  -4   2  10     1206.71     1214.00     25.32 o 
  -3   2  10      264.40      263.88      7.23 o 
  -2   2  10      410.50      342.77     13.36 o 
  -1   2  10      147.58      135.01     13.13 o 
   0   2  10       91.30      100.21      5.14 o 
   1   2  10     1194.68     1090.67     27.35 o 
   2   2  10      125.38       96.88      5.92 o 
   3   2  10      451.65      434.69     12.18 o 
   4   2  10     2837.12     2805.54     49.23 o 
   5   2  10       29.68       19.09      5.72 o 
   6   2  10      488.69      479.02     13.77 o 
   7   2  10     1962.85     1979.01     62.18 o 
   8   2  10     1069.84     1110.31     25.28 o 
   9   2  10       57.72       49.54      8.10 o 
  10   2  10       10.39        5.92      7.68 o 
  11   2  10        1.21        5.70      8.10 o 
  12   2  10       24.21        7.45      9.52 o 
  13   2  10      176.38      154.30     13.85 o 
  14   2  10       96.96      110.82     12.30 o 
  15   2  10       50.64       54.54     11.94 o 
 -17   3  10       14.67       68.74     44.94 o 
 -16   3  10        4.17       18.01     23.79 o 
 -15   3  10        0.90       -9.19     11.35 o 
 -14   3  10       10.00        3.01      8.22 o 
 -13   3  10        0.06       -5.73      7.67 o 
 -12   3  10       21.92       13.34     14.50 o 
 -11   3  10       24.91       11.03      7.98 o 
 -10   3  10        1.33       -5.79      5.79 o 
  -9   3  10        7.09       -4.51      5.59 o 
  -8   3  10       33.87       37.32      5.64 o 
  -7   3  10       95.10       81.68      6.48 o 
  -6   3  10      427.98      373.20     12.02 o 
  -5   3  10       78.17       70.23      6.18 o 
  -4   3  10      521.18      486.23     13.76 o 
  -3   3  10      289.49      295.95     13.53 o 
  -2   3  10      126.54      143.20      7.38 o 
  -1   3  10      659.10      667.63     15.86 o 
   0   3  10     2156.66     2346.01     46.09 o 
   1   3  10      109.04      128.60      9.21 o 
   2   3  10      259.09      267.50     10.09 o 
   3   3  10     1779.82     1783.71     34.70 o 
   4   3  10      404.48      373.83     10.89 o 
   5   3  10       27.65       16.80      5.45 o 
   6   3  10      217.39      170.05     11.60 o 
   7   3  10      355.22      315.67     15.62 o 
   8   3  10       51.73       39.01      9.25 o 
   9   3  10      531.38      471.88     21.73 o 
  10   3  10      181.91      151.60     13.20 o 
  11   3  10        0.02       -5.64      9.40 o 
  12   3  10       80.63       64.27     10.87 o 
  13   3  10        5.09        0.01     14.65 o 
  14   3  10       10.41        9.52     11.41 o 
  15   3  10        1.73       -2.15     11.46 o 
 -16   4  10       23.64       32.13     38.34 o 
 -15   4  10       16.88       15.76     39.00 o 
 -14   4  10       19.73        5.04     22.34 o 
 -13   4  10       32.69       40.22     21.48 o 
 -12   4  10       20.98        8.81     16.15 o 
 -11   4  10       18.53        8.51      8.57 o 
 -10   4  10      170.81      181.06     10.37 o 
  -9   4  10        4.16        9.51      6.37 o 
  -8   4  10      270.36      300.09     11.84 o 
  -7   4  10       35.23       36.72      6.30 o 
  -6   4  10        0.33        3.86      5.63 o 
  -5   4  10      251.60      219.49      9.63 o 
  -4   4  10      153.92      178.26     11.29 o 
  -3   4  10      409.93      395.10     14.71 o 
  -2   4  10       17.11       25.37      6.48 o 
  -1   4  10       71.90       79.99      7.13 o 
   0   4  10      270.65      250.40      9.31 o 
   1   4  10      466.69      474.91     15.85 o 
   2   4  10      180.26      143.21     10.80 o 
   3   4  10      232.43      244.68     12.45 o 
   4   4  10      485.85      455.92     15.18 o 
   5   4  10        2.96        9.04      6.93 o 
   6   4  10      319.24      264.11     11.98 o 
   7   4  10       14.00       55.43     10.88 o 
   8   4  10      119.90      127.81     15.56 o 
   9   4  10      112.90       98.98     12.58 o 
  10   4  10        6.28       22.05     11.48 o 
  11   4  10       16.65       24.52     11.99 o 
  12   4  10        5.16       12.37     11.03 o 
  13   4  10       80.67       87.54     12.55 o 
  14   4  10       69.28       69.93     12.98 o 
 -15   5  10      106.88      141.35     34.37 o 
 -14   5  10       43.57       63.13     31.40 o 
 -13   5  10       15.41       10.58     23.79 o 
 -12   5  10       60.40       64.75     29.29 o 
 -11   5  10       14.03        4.58     10.02 o 
 -10   5  10       30.27       11.04      7.35 o 
  -9   5  10       54.26       59.79      7.38 o 
  -8   5  10      340.93      334.79     12.83 o 
  -7   5  10      129.03      146.69      9.46 o 
  -6   5  10        0.08        2.55      8.18 o 
  -5   5  10       90.44      109.33      9.18 o 
  -4   5  10      186.32      168.10     12.04 o 
  -3   5  10      327.49      327.35     14.20 o 
  -2   5  10       63.24       53.16      8.36 o 
  -1   5  10       19.28       22.60      7.92 o 
   0   5  10     1032.01     1035.81     27.69 o 
   1   5  10       35.14       40.36      5.57 o 
   2   5  10        3.16        0.92      7.25 o 
   3   5  10     1158.00     1042.31     28.49 o 
   4   5  10        3.79       -4.61      7.67 o 
   5   5  10      108.87      107.94      9.57 o 
   6   5  10      552.01      516.34     18.24 o 
   7   5  10       48.58       51.53      9.78 o 
   8   5  10        0.05       -6.97     12.89 o 
   9   5  10      444.56      375.42     26.44 o 
  10   5  10       44.18       27.10     15.20 o 
  11   5  10        0.01       -1.32     14.54 o 
  12   5  10      145.97      146.73     21.81 o 
  13   5  10       23.63       -7.93     32.39 o 
 -13   6  10       13.61       26.21     13.82 o 
 -12   6  10       34.64       32.74     23.91 o 
 -11   6  10       12.41       28.40     22.44 o 
 -10   6  10       20.40        7.17     16.33 o 
  -9   6  10        0.13       -2.54     29.74 o 
  -8   6  10       24.52       28.80     16.74 o 
  -7   6  10        2.81       -1.62     14.40 o 
  -6   6  10       73.71       81.18     15.86 o 
  -5   6  10      145.47      186.44     13.10 o 
  -4   6  10       73.56       98.76     12.21 o 
  -3   6  10        1.51       13.37      8.75 o 
  -2   6  10      113.81      113.48     10.15 o 
  -1   6  10      192.97      183.78     12.66 o 
   0   6  10       65.66       75.09      9.09 o 
   1   6  10      261.18      232.53     13.84 o 
   2   6  10       57.78       56.24     12.69 o 
   3   6  10       28.83       33.21      8.09 o 
   4   6  10       87.87       63.38     11.05 o 
   5   6  10       45.21       44.69     12.23 o 
   6   6  10       33.24       39.00      9.98 o 
   7   6  10       14.10       11.24      9.81 o 
   8   6  10       54.23       43.15     10.51 o 
   9   6  10       14.30       36.35     15.20 o 
  10   6  10       40.32       50.23     16.52 o 
  11   6  10       86.14       85.92     17.18 o 
 -11   7  10       13.19        3.47     60.15 o 
 -10   7  10        2.22        5.00     49.24 o 
  -9   7  10      111.13       91.13     14.72 o 
  -8   7  10       21.73       -1.75     25.29 o 
  -7   7  10       51.18       50.40     17.64 o 
  -6   7  10       40.63        9.58     12.89 o 
  -5   7  10       15.63       23.33     21.54 o 
  -4   7  10        0.48        0.97     20.95 o 
  -3   7  10        0.94        0.20     15.84 o 
  -2   7  10        0.55       12.71     18.19 o 
  -1   7  10        0.04        7.60      9.73 o 
   0   7  10       74.96       86.56     10.02 o 
   1   7  10        0.07       -2.72      9.23 o 
   2   7  10        6.17      -13.94     13.94 o 
   3   7  10      280.50      284.98     39.60 o 
   4   7  10       15.27        5.95     17.85 o 
   5   7  10        0.05      -16.52     16.52 o 
   6   7  10      325.69      317.26     27.10 o 
   7   7  10        4.99       -7.93     16.52 o 
  -7   8  10        4.40      -12.22     26.72 o 
  -6   8  10      115.37       93.98     18.51 o 
  -5   8  10       17.30       20.49     19.17 o 
  -4   8  10       10.88       23.68     32.38 o 
  -3   8  10        1.72       -2.27     13.64 o 
  -2   8  10        3.93       11.36     31.19 o 
  -1   8  10       43.20       57.18     13.65 o 
   0   8  10        0.31       14.54     15.86 o 
   1   8  10       40.07       59.44     13.88 o 
   2   8  10        6.19        1.53     14.87 o 
   3   8  10       73.94      118.27     35.69 o 
   4   8  10       56.91       38.34     21.81 o 
   5   8  10        8.73        4.63     19.83 o 
 -18   1  11        1.04        5.99     26.18 o 
 -17   1  11        1.30        4.17     25.28 o 
 -16   1  11       85.22       67.86     10.28 o 
 -15   1  11        5.40        1.78     13.07 o 
 -14   1  11      216.27      241.98     15.72 o 
 -13   1  11      112.11       93.78     13.64 o 
 -12   1  11       15.57       21.25      7.86 o 
 -11   1  11      195.57      203.45      9.06 o 
 -10   1  11      468.05      477.41     11.72 o 
  -9   1  11     1102.82     1141.94     25.80 o 
  -8   1  11      224.02      224.36      7.59 o 
  -7   1  11       47.41       55.52      5.18 o 
  -6   1  11     3787.60     3680.99     83.06 o 
  -5   1  11     4543.69     4458.85     86.58 o 
  -4   1  11       34.51       32.99      3.80 o 
  -3   1  11     1669.52     1560.94     31.39 o 
  -2   1  11      759.71      711.08     14.35 o 
  -1   1  11     1877.54     1974.09     37.05 o 
   0   1  11      396.55      501.33     12.18 o 
   1   1  11     1492.02     1395.83     23.84 o 
   2   1  11     1938.79     2028.76     29.66 o 
   3   1  11       31.72       49.28      5.44 o 
   4   1  11      191.54      147.17      8.44 o 
   5   1  11     2146.39     2267.26     41.26 o 
   6   1  11       95.09       82.29      6.21 o 
   7   1  11     2710.02     2791.28     77.63 o 
   8   1  11     1170.18     1113.16     33.41 o 
   9   1  11      231.87      212.56     11.86 o 
  10   1  11      946.41      905.95     24.13 o 
  11   1  11       20.47       34.46     16.85 o 
  12   1  11      842.43      833.83     25.87 o 
  13   1  11       67.54       65.19     10.24 o 
  14   1  11       30.74       42.67     10.70 o 
  15   1  11       42.39       55.31     11.09 o 
 -18   2  11        0.02        3.94     26.48 o 
 -17   2  11        5.32        7.17     26.93 o 
 -16   2  11       95.18      123.71     18.57 o 
 -15   2  11       38.33       32.72      9.81 o 
 -14   2  11       17.96       29.35      8.01 o 
 -13   2  11      205.55      196.10     10.49 o 
 -12   2  11        3.91        2.12      6.39 o 
 -11   2  11      150.73      129.66      9.56 o 
 -10   2  11       51.41       40.47      5.39 o 
  -9   2  11      330.49      331.61      9.81 o 
  -8   2  11      332.64      303.65     10.32 o 
  -7   2  11       74.33       64.80      5.56 o 
  -6   2  11        5.52        8.34      4.71 o 
  -5   2  11      104.31       96.03      5.75 o 
  -4   2  11      448.21      362.94      8.85 o 
  -3   2  11      665.95      676.16     13.56 o 
  -2   2  11      114.07      137.40      7.08 o 
  -1   2  11        2.94        1.61      4.31 o 
   0   2  11        4.80       -1.81      3.81 o 
   1   2  11      263.88      248.16      6.94 o 
   2   2  11     2756.72     2766.52     59.84 o 
   3   2  11       88.70       85.38      5.22 o 
   4   2  11       63.37       51.32      6.09 o 
   5   2  11       46.82       43.52      6.33 o 
   6   2  11       11.49        7.20      6.42 o 
   7   2  11     2379.10     2376.09     69.17 o 
   8   2  11     1237.33     1189.66     29.09 o 
   9   2  11        5.51        0.17      8.39 o 
  10   2  11        6.02       -5.56      9.35 o 
  11   2  11      101.83       85.43      9.47 o 
  12   2  11        1.74        1.91      9.68 o 
  13   2  11        0.18       22.48     10.15 o 
  14   2  11       15.25       25.48     10.90 o 
  15   2  11       22.95       23.92     11.48 o 
 -17   3  11        0.01       20.40     34.04 o 
 -16   3  11        0.28        5.59     19.08 o 
 -15   3  11        0.72       13.87     23.21 o 
 -14   3  11      154.64      163.09     11.73 o 
 -13   3  11       78.03       86.75      9.97 o 
 -12   3  11       64.51       55.50      9.44 o 
 -11   3  11       62.60       52.75      6.71 o 
 -10   3  11        3.09       -6.18      6.18 o 
  -9   3  11        0.84       -1.16      6.01 o 
  -8   3  11      151.02      134.16      9.16 o 
  -7   3  11        5.04        6.37      5.48 o 
  -6   3  11       38.36       36.76      5.31 o 
  -5   3  11       16.06       25.16      5.03 o 
  -4   3  11       30.07       32.76      4.52 o 
  -3   3  11      500.12      478.94     17.74 o 
  -2   3  11     1650.82     1510.83     31.79 o 
  -1   3  11      504.14      525.72     13.46 o 
   0   3  11       93.82      136.04      7.90 o 
   1   3  11      652.79      646.45     15.49 o 
   2   3  11     1065.63     1110.69     25.42 o 
   3   3  11      273.77      266.74      9.41 o 
   4   3  11      102.71       96.77      8.46 o 
   5   3  11      726.90      682.28     17.36 o 
   6   3  11      442.83      446.94     13.98 o 
   7   3  11     1338.61     1312.62     48.93 o 
   8   3  11      819.71      784.41     25.89 o 
   9   3  11       66.67       88.25     10.39 o 
  10   3  11      376.97      346.23     17.07 o 
  11   3  11       32.22       31.10     10.39 o 
  12   3  11       18.67       27.07     10.44 o 
  13   3  11        4.97       -1.50     10.50 o 
  14   3  11        1.84        1.30     11.13 o 
 -16   4  11        0.02       13.57     20.49 o 
 -15   4  11        0.91       66.10     42.30 o 
 -14   4  11       21.15        6.10     17.95 o 
 -13   4  11        3.75       -3.32     13.56 o 
 -12   4  11        6.27       -9.44      9.44 o 
 -11   4  11       45.88       35.28      7.73 o 
 -10   4  11      235.51      227.13     11.24 o 
  -9   4  11       27.47       24.33      6.69 o 
  -8   4  11       53.48       61.27      6.83 o 
  -7   4  11       45.18       52.20      6.63 o 
  -6   4  11      114.68      125.00      8.55 o 
  -5   4  11        1.74       -3.90      4.75 o 
  -4   4  11      283.93      272.75     27.10 o 
  -3   4  11      283.50      266.21     12.63 o 
  -2   4  11      309.97      298.51     12.86 o 
  -1   4  11      634.40      609.17     15.28 o 
   0   4  11      139.05      137.89      8.43 o 
   1   4  11      404.11      384.67     11.79 o 
   2   4  11      336.72      318.62     13.71 o 
   3   4  11     1072.70      997.66     27.20 o 
   4   4  11      173.23      141.01     11.29 o 
   5   4  11      836.51      806.37     23.31 o 
   6   4  11       60.30       77.04      7.79 o 
   7   4  11     2907.07     2695.72    103.20 o 
   8   4  11       14.56       24.09     13.88 o 
   9   4  11       30.24       55.92     12.07 o 
  10   4  11      269.37      241.42     18.09 o 
  11   4  11        0.47       -6.32     10.60 o 
  12   4  11        1.28       -3.87     11.09 o 
  13   4  11        0.38        0.50     12.00 o 
 -15   5  11       40.72       59.95     19.17 o 
 -14   5  11       40.59       57.67     31.40 o 
 -13   5  11        9.70       16.68     29.74 o 
 -12   5  11       11.18      -10.98     14.98 o 
 -11   5  11       10.12        4.72     10.11 o 
 -10   5  11        0.30        6.32      7.25 o 
  -9   5  11       44.41       42.28      7.49 o 
  -8   5  11       40.31       48.67      7.07 o 
  -7   5  11        0.53       -0.40      6.12 o 
  -6   5  11      257.75      237.07     13.35 o 
  -5   5  11       99.56      102.10      9.22 o 
  -4   5  11        6.72        4.95      8.01 o 
  -3   5  11       35.37       50.46      8.52 o 
  -2   5  11       27.61       33.41      8.19 o 
  -1   5  11        3.16        8.46      7.66 o 
   0   5  11      177.57      241.56     12.69 o 
   1   5  11      170.84      177.70      9.40 o 
   2   5  11      336.95      315.42     14.16 o 
   3   5  11      268.30      283.40     14.00 o 
   4   5  11       27.77       27.30      8.27 o 
   5   5  11      661.10      647.09     20.76 o 
   6   5  11       20.82       37.66      8.60 o 
   7   5  11      214.76      164.86     14.00 o 
   8   5  11        2.35       21.81     13.88 o 
   9   5  11      167.08      231.33     22.47 o 
  10   5  11      288.19      276.28     24.46 o 
  11   5  11       10.65       32.39     15.20 o 
  12   5  11       46.73       56.18     15.86 o 
 -13   6  11        5.93       30.93     33.71 o 
 -12   6  11       27.71       15.49     30.47 o 
 -11   6  11       39.96       15.37     20.45 o 
 -10   6  11       65.47       68.50     16.93 o 
  -9   6  11       12.97        3.81     18.19 o 
  -8   6  11      112.63      112.12     19.73 o 
  -7   6  11      102.12      119.66     16.12 o 
  -6   6  11      195.65      176.54     16.10 o 
  -5   6  11       15.45       30.91      9.26 o 
  -4   6  11       35.64       52.56      9.45 o 
  -3   6  11      128.65      165.00     13.29 o 
  -2   6  11        1.09        3.74     12.31 o 
  -1   6  11      286.84      320.29     15.30 o 
   0   6  11      323.56      276.85     14.48 o 
   1   6  11       24.26       46.38      8.59 o 
   2   6  11      951.57      916.09     25.84 o 
   3   6  11       22.34       28.09      8.49 o 
   4   6  11        0.34        5.20      9.17 o 
   5   6  11        1.65        8.01      8.92 o 
   6   6  11      120.98      121.65     12.99 o 
   7   6  11       87.56       82.69     19.83 o 
   8   6  11      136.26      116.99     17.85 o 
   9   6  11      494.72      483.16     30.40 o 
  10   6  11       84.21       89.89     17.18 o 
 -11   7  11        2.20      -10.93     59.82 o 
 -10   7  11        2.36       62.13     46.27 o 
  -9   7  11       10.85       -3.23     23.07 o 
  -8   7  11       16.57       11.54     22.04 o 
  -7   7  11        3.94       -1.05     14.40 o 
  -6   7  11        0.46       21.83     18.85 o 
  -5   7  11       85.90       83.17     13.53 o 
  -4   7  11      141.05      127.93     22.83 o 
  -3   7  11       33.63       47.02     17.00 o 
  -2   7  11        0.02        6.18     11.16 o 
  -1   7  11       57.09       64.10      9.96 o 
   0   7  11       28.89       40.60      9.78 o 
   1   7  11       29.63       11.01     13.18 o 
   2   7  11      130.00       85.82     19.14 o 
   3   7  11      181.38      161.12     18.46 o 
   4   7  11       52.77       33.05     17.85 o 
   5   7  11       20.10        4.63     17.18 o 
   6   7  11       19.84        4.63     17.18 o 
   7   7  11        0.99       -8.59     16.52 o 
  -7   8  11       18.12       16.17     19.39 o 
  -6   8  11        4.97       -7.58     26.10 o 
  -5   8  11      186.99      179.56     19.95 o 
  -4   8  11        4.43       -1.43     14.40 o 
  -3   8  11        5.90       17.35     32.91 o 
  -2   8  11       17.48       14.69     13.64 o 
  -1   8  11       56.40       74.25     13.98 o 
   0   8  11        0.48        6.04     12.69 o 
   1   8  11        3.87       12.81     24.83 o 
   2   8  11       49.54       58.26     18.51 o 
   3   8  11        0.73        7.40     35.03 o 
   4   8  11        1.46      -12.56     19.83 o 
 -18   0  12      122.56      111.04     17.18 o 
 -17   0  12      302.81      295.12     42.96 o 
 -16   0  12       23.55       40.80     20.82 o 
 -15   0  12      298.60      363.22     48.91 o 
 -14   0  12        0.93       14.84     12.55 o 
 -13   0  12       20.64       24.09      9.21 o 
 -12   0  12      228.39      271.46     14.00 o 
 -11   0  12       53.85       68.05     14.21 o 
 -10   0  12      247.57      231.25     16.72 o 
  -9   0  12       31.85       21.56      8.76 o 
  -8   0  12      109.92      104.43     13.88 o 
  -7   0  12        0.24       -0.66      5.36 o 
  -6   0  12     3540.72     3384.88     93.71 o 
  -5   0  12      568.00      456.69     16.34 o 
  -4   0  12      147.32      119.30      9.68 o 
  -3   0  12        5.61        1.20      5.08 o 
  -2   0  12     1457.37     1488.70     37.65 o 
  -1   0  12       22.85       28.89      4.23 o 
   0   0  12      182.28      195.83      7.73 o 
   1   0  12     2555.94     2912.95     71.31 o 
   2   0  12     4720.00     5038.39    121.75 o 
   3   0  12     2280.13     2196.42     54.33 o 
   4   0  12        7.90       10.52      5.89 o 
   5   0  12     1843.03     1722.93     43.76 o 
   6   0  12      669.73      619.26     37.22 o 
   7   0  12      150.09      139.52      9.94 o 
   8   0  12     2367.13     2258.18     76.61 o 
   9   0  12      114.89       97.36      8.31 o 
  10   0  12      216.01      201.52     14.21 o 
  11   0  12     1720.34     1642.52    124.92 o 
  12   0  12        9.41       20.37     15.53 o 
  13   0  12      201.02      182.16     15.47 o 
  14   0  12      754.56      745.80     28.69 o 
  15   0  12        0.37        2.71     10.94 o 
 -18   1  12        0.39       12.26     24.23 o 
 -17   1  12       66.32       63.96     10.98 o 
 -16   1  12       39.89       40.35     10.28 o 
 -15   1  12       57.19       61.26     16.78 o 
 -14   1  12        2.87        9.56     10.49 o 
 -13   1  12       37.42       54.08      8.67 o 
 -12   1  12      105.17      107.53      9.74 o 
 -11   1  12       19.25       20.59      6.91 o 
 -10   1  12       91.16       96.87      7.07 o 
  -9   1  12       30.26       19.29      4.48 o 
  -8   1  12      145.47      121.81      7.03 o 
  -7   1  12      353.60      313.32     10.92 o 
  -6   1  12      916.80      920.81     24.48 o 
  -5   1  12       14.86        6.72      3.44 o 
  -4   1  12       56.50       48.25      3.79 o 
  -3   1  12      642.55      592.58     12.72 o 
  -2   1  12      284.52      268.62      6.67 o 
  -1   1  12     2022.79     2040.73     39.10 o 
   0   1  12       16.96       21.83      4.00 o 
   1   1  12       39.01       30.75      3.83 o 
   2   1  12      300.42      292.20      6.72 o 
   3   1  12       85.06       73.10      4.61 o 
   4   1  12      374.13      313.23      8.95 o 
   5   1  12        2.29        5.64      5.65 o 
   6   1  12        5.04        2.71      5.83 o 
   7   1  12       28.92       45.47     10.19 o 
   8   1  12      442.50      441.97     12.73 o 
   9   1  12       17.25       19.07     10.02 o 
  10   1  12       38.26       45.56     18.22 o 
  11   1  12        0.54        5.66      8.84 o 
  12   1  12      104.52      199.89     32.80 o 
  13   1  12       63.95       80.22     10.78 o 
  14   1  12        0.50       16.87     10.20 o 
  15   1  12       56.60       62.97     11.52 o 
 -18   2  12       25.69       40.83     33.61 o 
 -17   2  12        1.42        4.44     17.87 o 
 -16   2  12        0.04        2.67     19.64 o 
 -15   2  12      119.38      148.46     17.08 o 
 -14   2  12       58.73       59.80     14.87 o 
 -13   2  12       31.84       39.78      7.69 o 
 -12   2  12        4.05        4.89      8.32 o 
 -11   2  12      142.58      161.16     10.68 o 
 -10   2  12      140.87      125.95      7.58 o 
  -9   2  12      728.50      722.45     17.83 o 
  -8   2  12       16.70       33.54      5.65 o 
  -7   2  12      572.09      561.67     15.89 o 
  -6   2  12      505.72      432.56     13.28 o 
  -5   2  12      477.69      451.37     11.52 o 
  -4   2  12        5.89       11.09      3.29 o 
  -3   2  12       35.45       24.92      3.92 o 
  -2   2  12      624.94      576.01     20.42 o 
  -1   2  12      101.31       80.86      6.02 o 
   0   2  12     1199.50     1109.79     21.77 o 
   1   2  12      364.71      346.88      9.39 o 
   2   2  12       88.60       60.08      3.66 o 
   3   2  12     1004.95      981.69     20.63 o 
   4   2  12      917.26      939.23     23.05 o 
   5   2  12      782.75      763.63     18.75 o 
   6   2  12       40.04       33.73      9.36 o 
   7   2  12      203.93      289.95     17.74 o 
   8   2  12      391.01      398.38     15.35 o 
   9   2  12        6.88        1.58      8.10 o 
  10   2  12        5.91        5.02     10.06 o 
  11   2  12      761.96      710.50     23.73 o 
  12   2  12        0.88        1.00      9.96 o 
  13   2  12       33.82       34.10     10.69 o 
  14   2  12      177.74      183.89     15.78 o 
  15   2  12       80.57      100.52     20.70 o 
 -17   3  12       47.58       76.37     13.95 o 
 -16   3  12       52.15       59.31     12.97 o 
 -15   3  12      174.02      176.20     19.10 o 
 -14   3  12       11.85       26.87     19.42 o 
 -13   3  12        0.45       -7.54      7.54 o 
 -12   3  12       84.32       84.50      9.06 o 
 -11   3  12        7.48       -5.01      6.60 o 
 -10   3  12        0.11       -6.10      6.31 o 
  -9   3  12       54.37       47.33      6.77 o 
  -8   3  12      178.88      169.17      9.84 o 
  -7   3  12       51.75       47.40      6.07 o 
  -6   3  12       31.82       31.61      5.77 o 
  -5   3  12      170.26      155.22      8.69 o 
  -4   3  12        4.52        1.95      4.17 o 
  -3   3  12      312.36      288.92     14.00 o 
  -2   3  12      132.03      127.15      7.81 o 
  -1   3  12     1266.62     1202.38     26.27 o 
   0   3  12      897.08      853.00     19.63 o 
   1   3  12        0.11        2.08      4.63 o 
   2   3  12      595.84      603.26     14.65 o 
   3   3  12     1377.55     1340.10     27.29 o 
   4   3  12     1968.94     1839.45     36.08 o 
   5   3  12       67.88       78.82      7.91 o 
   6   3  12     1761.45     1693.62     38.99 o 
   7   3  12       13.83       16.49      9.42 o 
   8   3  12      953.49      909.22     28.10 o 
   9   3  12      497.50      456.58     22.47 o 
  10   3  12       14.79       14.55      9.90 o 
  11   3  12        0.24       -7.82     10.06 o 
  12   3  12        2.92       -1.92     10.39 o 
  13   3  12      139.42      146.36     14.67 o 
  14   3  12       57.55       64.00     12.75 o 
 -16   4  12        3.67       27.08     29.41 o 
 -15   4  12       76.21       62.75     12.23 o 
 -14   4  12       45.05       32.34     10.25 o 
 -13   4  12       30.13       13.44     14.70 o 
 -12   4  12        2.39       -8.11      8.11 o 
 -11   4  12      195.50      177.90     11.07 o 
 -10   4  12      121.23      114.02      8.64 o 
  -9   4  12       13.59       11.58      6.62 o 
  -8   4  12      807.59      787.76     20.39 o 
  -7   4  12      670.84      643.25     20.61 o 
  -6   4  12       20.21       43.80      5.94 o 
  -5   4  12       35.89       22.98      9.03 o 
  -4   4  12      352.49      356.00     16.83 o 
  -3   4  12      163.94      149.20     11.05 o 
  -2   4  12      480.46      483.10     16.50 o 
  -1   4  12      463.62      413.12     12.36 o 
   0   4  12     1121.21     1095.93     24.55 o 
   1   4  12      231.13      223.91      9.85 o 
   2   4  12       86.51      126.56     10.67 o 
   3   4  12        0.16        4.75      7.47 o 
   4   4  12      685.72      646.46     20.45 o 
   5   4  12      252.72      265.48     13.55 o 
   6   4  12      752.54      734.68     19.78 o 
   7   4  12      257.75      335.11     18.85 o 
   8   4  12      236.27      213.59     18.20 o 
   9   4  12        4.51       14.06     11.57 o 
  10   4  12      100.33      109.55     13.69 o 
  11   4  12      172.22      171.46     15.23 o 
  12   4  12       30.86       35.63     12.06 o 
  13   4  12       19.90       29.69     12.79 o 
 -15   5  12        9.52       21.38     36.68 o 
 -14   5  12       51.90       64.57     30.07 o 
 -13   5  12       96.45       78.43     20.30 o 
 -12   5  12       58.46       48.64     12.59 o 
 -11   5  12      185.19      198.33     20.03 o 
 -10   5  12      140.42      142.10     10.78 o 
  -9   5  12       19.45       18.20      8.20 o 
  -8   5  12      133.43       96.37      8.53 o 
  -7   5  12        3.22        0.88      9.90 o 
  -6   5  12        0.08       -8.36      8.36 o 
  -5   5  12       17.08       19.64      8.60 o 
  -4   5  12       15.83       16.38      8.27 o 
  -3   5  12       26.57       18.18      8.44 o 
  -2   5  12      319.24      325.96     14.79 o 
  -1   5  12      256.02      253.49     13.61 o 
   0   5  12     2139.77     2064.54     50.97 o 
   1   5  12      214.08      219.46     10.18 o 
   2   5  12      258.10      280.43     13.96 o 
   3   5  12      118.82      132.87     12.04 o 
   4   5  12        0.05        7.16      8.27 o 
   5   5  12       43.05       42.96      8.77 o 
   6   5  12      107.07       93.35      9.82 o 
   7   5  12       18.83       28.72      9.21 o 
   8   5  12      214.16      206.22     22.47 o 
   9   5  12     1428.85     1358.26     60.15 o 
  10   5  12      386.34      397.23     27.76 o 
  11   5  12      138.17      136.82     21.81 o 
  12   5  12        3.27       20.66     18.84 o 
 -13   6  12       21.06       86.58     47.59 o 
 -12   6  12        0.00      -11.25     52.55 o 
 -11   6  12       62.79       31.16     12.38 o 
 -10   6  12        1.57      -10.33     18.28 o 
  -9   6  12       83.82       78.03     28.03 o 
  -8   6  12        8.86       -0.95     12.08 o 
  -7   6  12       10.02       19.96     11.35 o 
  -6   6  12        3.11        3.36     11.01 o 
  -5   6  12       60.35       65.92      9.89 o 
  -4   6  12       56.71       52.53     14.87 o 
  -3   6  12      169.86      265.29     14.43 o 
  -2   6  12       24.88       26.94     10.30 o 
  -1   6  12      114.91      118.59     11.40 o 
   0   6  12       75.56       69.71      9.22 o 
   1   6  12       34.69       42.36      8.73 o 
   2   6  12       63.24       93.50     15.03 o 
   3   6  12       58.69       66.12     11.07 o 
   4   6  12       19.71       13.15      8.80 o 
   5   6  12       15.41       22.37     10.25 o 
   6   6  12        9.77       32.92     16.19 o 
   7   6  12       75.46       87.97     16.19 o 
   8   6  12        2.71       37.01     15.86 o 
   9   6  12      133.74      189.03     23.13 o 
  10   6  12        5.04       33.71     15.86 o 
 -10   7  12       13.75      -12.55     20.25 o 
  -9   7  12        3.97      -10.37     23.73 o 
  -8   7  12      245.78      256.04     32.35 o 
  -7   7  12        3.16        0.43     21.76 o 
  -6   7  12      224.07      236.26     22.67 o 
  -5   7  12      246.24      255.80     30.53 o 
  -4   7  12       12.20       27.41     15.19 o 
  -3   7  12      307.80      318.70     21.78 o 
  -2   7  12      149.00      154.75     17.43 o 
  -1   7  12      296.19      250.42     14.65 o 
   0   7  12      389.72      390.17     20.38 o 
   1   7  12       44.14       36.29     17.43 o 
   2   7  12      185.77      179.49     19.09 o 
   3   7  12      135.62      198.67     40.65 o 
   4   7  12       93.08       66.10     19.17 o 
   5   7  12        1.22      -11.90     17.18 o 
   6   7  12       41.27       17.18     17.18 o 
   7   7  12       26.38       -2.64     16.52 o 
  -6   8  12        2.64       14.54     19.83 o 
  -5   8  12       59.70       50.39     15.61 o 
  -4   8  12       12.29       20.49     19.17 o 
  -3   8  12        0.26       12.86     31.07 o 
  -1   8  12        8.75       23.79     17.18 o 
   0   8  12        0.30       20.06     28.14 o 
   1   8  12        1.43       14.91     22.99 o 
   2   8  12       21.78       45.30     15.34 o 
   3   8  12       30.16       45.13     26.11 o 
 -18   1  13       11.51       24.10     25.93 o 
 -17   1  13      113.59      109.90     12.12 o 
 -16   1  13       61.36       95.60     11.44 o 
 -15   1  13       40.80       87.79     23.18 o 
 -14   1  13       77.39       84.30     16.79 o 
 -13   1  13       27.16       75.64     20.95 o 
 -12   1  13       20.50        6.25      9.83 o 
 -11   1  13      195.57      206.65     11.86 o 
 -10   1  13        7.79        7.39      6.59 o 
  -9   1  13       10.82       13.86      5.40 o 
  -8   1  13      111.95      123.00      7.75 o 
  -7   1  13        0.64       10.05      4.34 o 
  -6   1  13       65.58       96.70      5.77 o 
  -5   1  13       35.00       30.90      3.79 o 
  -4   1  13      132.51      150.79      7.28 o 
  -3   1  13       70.05       89.42      5.49 o 
  -2   1  13     2616.37     2439.14     43.58 o 
  -1   1  13      676.16      642.48     13.58 o 
   0   1  13     1136.08     1163.26     24.57 o 
   1   1  13     2867.08     2853.23     48.13 o 
   2   1  13       41.80       54.29      4.62 o 
   3   1  13        0.88        5.10      4.16 o 
   4   1  13     1487.95     1491.18     31.68 o 
   5   1  13       72.90       72.38      5.12 o 
   6   1  13        2.87        9.30      6.48 o 
   7   1  13     3667.00     3659.97    136.91 o 
   8   1  13        3.72       11.90      6.94 o 
   9   1  13       17.27       26.15      8.03 o 
  10   1  13     1209.65     1101.18     36.93 o 
  11   1  13       16.28       10.09      9.26 o 
  12   1  13       44.59       52.24     10.10 o 
  13   1  13       20.24       32.88     10.29 o 
  14   1  13       29.08       40.37     10.82 o 
  15   1  13       98.06      146.62     21.44 o 
 -17   2  13        3.97        8.26     25.63 o 
 -16   2  13       29.62       24.79     10.75 o 
 -15   2  13       25.40       38.14     20.77 o 
 -14   2  13       39.66       43.32     10.49 o 
 -13   2  13      187.81      212.45     12.61 o 
 -12   2  13       68.11       75.04     10.35 o 
 -11   2  13      470.96      475.77     16.67 o 
 -10   2  13        0.23        1.00      5.86 o 
  -9   2  13        6.07        6.43      5.80 o 
  -8   2  13      348.19      329.71     11.96 o 
  -7   2  13      259.70      245.65     10.60 o 
  -6   2  13        7.14        4.34      4.91 o 
  -5   2  13       32.40       40.09      5.03 o 
  -4   2  13       70.79       74.69      4.58 o 
  -3   2  13       10.60       21.58      3.37 o 
  -2   2  13       91.31       80.40      8.36 o 
  -1   2  13      431.26      391.23     12.46 o 
   0   2  13     1562.06     1364.83     26.29 o 
   1   2  13      130.28      114.37      6.16 o 
   2   2  13        2.43       -0.06      3.08 o 
   3   2  13        4.87        9.55      4.78 o 
   4   2  13       28.98       24.04      6.85 o 
   5   2  13      419.48      369.44     13.81 o 
   6   2  13      809.05      788.69     24.61 o 
   7   2  13      347.98      330.57     12.71 o 
   8   2  13        0.01       -7.23      7.24 o 
   9   2  13       98.21       85.35      9.48 o 
  10   2  13       10.03       12.02      9.47 o 
  11   2  13        7.22       28.64     11.79 o 
  12   2  13       68.37       55.98     10.98 o 
  13   2  13       59.22       55.09     11.51 o 
  14   2  13        8.49       25.54     11.11 o 
 -17   3  13       10.58       42.38     19.30 o 
 -16   3  13        2.80       21.57     17.55 o 
 -15   3  13        0.03       25.36     17.70 o 
 -14   3  13      118.27      133.79     13.58 o 
 -13   3  13       80.11       79.81     16.24 o 
 -12   3  13       13.23       -2.73      9.95 o 
 -11   3  13      149.71      140.98     10.29 o 
 -10   3  13      210.22      213.65     11.10 o 
  -9   3  13        0.02       -1.37      6.40 o 
  -8   3  13        0.89       -6.07      6.07 o 
  -7   3  13      402.55      389.93     13.21 o 
  -6   3  13        0.15        6.63      5.55 o 
  -5   3  13     1968.16     1916.92     44.51 o 
  -4   3  13       19.76       19.44      7.23 o 
  -3   3  13      188.84      198.06      9.57 o 
  -2   3  13      320.61      289.20     10.58 o 
  -1   3  13      621.54      556.45     14.61 o 
   0   3  13     1555.41     1525.33     32.42 o 
   1   3  13      669.97      642.56     15.99 o 
   2   3  13      239.41      220.53      9.79 o 
   3   3  13     1991.89     2012.05     39.29 o 
   4   3  13     1037.11     1005.70     21.70 o 
   5   3  13      258.50      226.25     10.07 o 
   6   3  13      364.82      344.77     15.62 o 
   7   3  13      633.07      614.86     21.68 o 
   8   3  13       95.59      100.87     10.08 o 
   9   3  13        0.39       13.47      9.90 o 
  10   3  13      215.48      200.00     14.83 o 
  11   3  13        8.16       18.85     10.77 o 
  12   3  13       19.38       12.76     10.87 o 
  13   3  13       14.72       33.02     11.52 o 
 -16   4  13       16.07       21.10     21.20 o 
 -15   4  13       18.67       20.83     19.08 o 
 -14   4  13       34.39       34.95     15.29 o 
 -13   4  13       27.00       21.13     11.52 o 
 -12   4  13        4.40       -9.73      9.73 o 
 -11   4  13      212.92      179.77     14.41 o 
 -10   4  13       42.26       45.76      7.51 o 
  -9   4  13        1.37        1.26      6.82 o 
  -8   4  13       78.05       88.06      8.16 o 
  -7   4  13      230.47      214.37     10.75 o 
  -6   4  13      402.02      408.32     13.43 o 
  -5   4  13        0.05       -4.25      8.56 o 
  -4   4  13      205.36      223.86     20.49 o 
  -3   4  13       12.46        9.08      7.56 o 
  -2   4  13       35.23       38.70      7.72 o 
  -1   4  13       35.36       34.93      5.76 o 
   0   4  13      496.04      481.63     13.82 o 
   1   4  13      129.49      120.21      7.72 o 
   2   4  13     1301.01     1265.33     28.99 o 
   3   4  13      612.04      605.15     19.67 o 
   4   4  13      792.72      746.48     22.46 o 
   5   4  13      341.45      348.24     17.27 o 
   6   4  13      999.46     1005.63     24.79 o 
   7   4  13      403.68      410.94     18.60 o 
   8   4  13        0.51        5.95     11.48 o 
   9   4  13       73.48       84.41     13.09 o 
  10   4  13       16.63       16.50     11.03 o 
  11   4  13      189.35      206.63     15.96 o 
  12   4  13      167.99      167.37     15.78 o 
  13   4  13      103.87      107.15     22.38 o 
 -14   5  13       15.88       11.16     18.40 o 
 -13   5  13        9.59       10.20     16.91 o 
 -12   5  13       56.61       62.11     12.93 o 
 -11   5  13      135.09      134.34     14.02 o 
 -10   5  13      135.85      152.82     11.54 o 
  -9   5  13      138.55      159.89     10.96 o 
  -8   5  13      352.64      395.96     13.95 o 
  -7   5  13        0.29       -0.96      9.82 o 
  -6   5  13       74.45       64.86     10.68 o 
  -5   5  13       12.05       11.74      8.53 o 
  -4   5  13       72.32       74.78      9.30 o 
  -3   5  13       85.33      124.83     19.14 o 
  -2   5  13       52.80       57.20      8.89 o 
  -1   5  13        3.31       14.50      8.12 o 
   0   5  13      156.37      175.65     14.50 o 
   1   5  13      156.80      161.47      9.76 o 
   2   5  13      193.99      179.35      9.69 o 
   3   5  13      252.82      277.45     13.92 o 
   4   5  13       22.16       23.09      8.50 o 
   5   5  13       11.67        5.07      8.36 o 
   6   5  13      418.24      390.77     19.17 o 
   7   5  13      393.51      440.20     29.08 o 
   8   5  13       62.05       78.65     15.86 o 
  10   5  13       81.07       75.35     16.52 o 
  11   5  13       29.30       59.49     16.52 o 
 -13   6  13        0.01       71.38     46.93 o 
 -12   6  13        1.10       66.76     46.93 o 
 -11   6  13       65.56       43.21     17.85 o 
 -10   6  13       83.30       68.12     23.85 o 
  -9   6  13       45.35       42.96     17.76 o 
  -8   6  13        0.04      -11.25     11.25 o 
  -7   6  13       80.11       74.51     13.04 o 
  -6   6  13       89.51       99.95     13.93 o 
  -5   6  13       17.49       22.25      9.40 o 
  -4   6  13       64.31       90.61     12.01 o 
  -3   6  13     1962.71     1887.41     45.75 o 
  -2   6  13        9.47       17.18      9.43 o 
  -1   6  13      405.95      397.08     16.60 o 
   0   6  13       18.32       13.64      9.56 o 
   1   6  13        4.65       11.78      9.84 o 
   2   6  13      140.59      165.48     14.23 o 
   3   6  13       24.83       38.35     10.60 o 
   4   6  13        8.23       13.58     14.21 o 
   5   6  13       53.95       71.53     17.85 o 
   6   6  13      812.00      801.23     28.27 o 
   7   6  13      475.55      489.77     30.40 o 
   8   6  13        0.88       25.12     15.86 o 
   9   6  13       18.54       35.69     16.52 o 
 -10   7  13        2.08       -6.95     57.83 o 
  -9   7  13       17.82       10.85     21.10 o 
  -8   7  13       31.03       33.38     14.49 o 
  -7   7  13       15.76       14.81     14.24 o 
  -6   7  13      109.58       89.16     14.47 o 
  -5   7  13        7.87        8.22     17.85 o 
  -4   7  13       68.25       93.54     20.18 o 
  -3   7  13       14.60       15.18     13.55 o 
  -2   7  13        3.25       20.32     11.69 o 
  -1   7  13       76.81       72.21     10.54 o 
   0   7  13      149.94      157.70     14.80 o 
   1   7  13        2.61       10.14      9.59 o 
   2   7  13        6.98       29.82     15.53 o 
   3   7  13       67.98      121.85     31.73 o 
   4   7  13        0.37      -12.56     17.18 o 
   5   7  13       25.43       28.42     17.85 o 
   6   7  13        0.37      -15.20     16.52 o 
  -5   8  13      107.23      111.20     16.75 o 
  -4   8  13       70.54       83.01     15.81 o 
  -3   8  13       82.73       78.22     15.34 o 
  -2   8  13        0.16       10.44     33.68 o 
  -1   8  13       56.53       50.84     13.98 o 
   0   8  13      106.55      112.74     14.76 o 
   1   8  13        0.99       28.47     16.50 o 
   2   8  13      282.66      302.00     20.89 o 
 -18   0  14      359.89      360.22     27.10 o 
 -17   0  14        1.20       17.56     26.11 o 
 -16   0  14        7.49       83.28     35.03 o 
 -15   0  14      223.57      260.42     23.13 o 
 -14   0  14        8.52       25.32     19.17 o 
 -13   0  14       41.49       54.67     14.87 o 
 -12   0  14      245.14      230.89     33.38 o 
 -11   0  14        9.69       12.46     10.51 o 
 -10   0  14       13.04       13.74     10.01 o 
  -9   0  14      447.00      436.89     24.46 o 
  -8   0  14      372.21      365.51     21.81 o 
  -7   0  14       88.94       85.30      7.48 o 
  -6   0  14      466.14      541.05     21.48 o 
  -5   0  14       16.66       15.66      6.02 o 
  -4   0  14      368.78      367.79     29.74 o 
  -3   0  14       21.93       12.35      5.72 o 
  -2   0  14      702.50      643.42     21.26 o 
  -1   0  14      164.94      155.46      8.07 o 
   0   0  14     1284.11     1135.52     27.98 o 
   1   0  14     2640.52     2595.84     64.23 o 
   2   0  14      100.90       80.73      7.75 o 
   3   0  14      363.01      324.02     13.58 o 
   4   0  14      440.23      416.36     15.46 o 
   5   0  14      613.14      591.34     23.79 o 
   6   0  14      155.53      126.41     11.42 o 
   7   0  14      403.79      412.20     27.83 o 
   8   0  14      389.83      413.72     24.29 o 
   9   0  14      136.18      127.92     11.62 o 
  10   0  14      407.59      364.53     27.76 o 
  11   0  14     1271.92     1201.17     65.76 o 
  12   0  14        0.19        9.11     10.91 o 
  13   0  14        4.19       19.55     15.86 o 
  14   0  14      210.58      229.61     18.11 o 
 -18   1  14        1.43       11.15     25.06 o 
 -17   1  14        0.49        7.25     23.68 o 
 -16   1  14        8.76       24.34     18.41 o 
 -15   1  14        0.02       15.31     19.45 o 
 -14   1  14       11.60       16.47     11.54 o 
 -13   1  14       86.37       96.13     17.52 o 
 -12   1  14        5.07        8.33      7.55 o 
 -11   1  14        1.14       -4.33      7.00 o 
 -10   1  14       63.21       74.87      7.89 o 
  -9   1  14      260.67      220.82     10.43 o 
  -8   1  14      360.31      327.04     12.07 o 
  -7   1  14       52.37       45.06      5.80 o 
  -6   1  14     1000.40     1009.85     21.55 o 
  -5   1  14     1958.75     1899.32     38.09 o 
  -4   1  14       33.68       39.32      4.29 o 
  -3   1  14      130.56      107.79      6.75 o 
  -2   1  14       10.08       12.45      3.33 o 
  -1   1  14        1.80        4.18      4.16 o 
   0   1  14       81.23       76.87      4.86 o 
   1   1  14      350.53      311.67      8.67 o 
   2   1  14      535.48      496.24     11.77 o 
   3   1  14       62.85       57.57      5.08 o 
   4   1  14       30.61       27.54      4.88 o 
   5   1  14       37.51       33.21      5.30 o 
   6   1  14       46.87       37.48      5.52 o 
   7   1  14       14.52       40.14      8.01 o 
   8   1  14     1070.47      995.01     40.95 o 
   9   1  14      400.14      362.34     17.11 o 
  10   1  14        2.49       37.44     11.27 o 
  11   1  14       77.49       65.35     10.20 o 
  12   1  14       30.93       27.92      9.79 o 
  13   1  14       14.50       21.87     10.29 o 
  14   1  14        0.34       11.38     10.64 o 
 -17   2  14        9.42       12.59     28.36 o 
 -16   2  14       48.62       47.75     11.57 o 
 -15   2  14       84.97       96.88     11.44 o 
 -14   2  14       19.53       33.23      7.95 o 
 -13   2  14       84.32       69.77      8.07 o 
 -12   2  14      217.38      239.73     14.08 o 
 -11   2  14       20.07       18.32      8.19 o 
 -10   2  14      127.50      131.06      8.53 o 
  -9   2  14      181.07      174.98     10.14 o 
  -8   2  14       26.07       27.50      6.35 o 
  -7   2  14       38.60       40.25      6.09 o 
  -6   2  14      268.48      256.33     10.65 o 
  -5   2  14      174.46      150.11      7.45 o 
  -4   2  14      288.30      281.21      7.97 o 
  -3   2  14     1196.73     1185.45     22.37 o 
  -2   2  14     1691.88     1608.35     37.90 o 
  -1   2  14      951.81      904.59     23.09 o 
   0   2  14       79.53       68.75      4.54 o 
   1   2  14      157.37      149.14      7.58 o 
   2   2  14      312.57      290.42      8.51 o 
   3   2  14     1545.78     1549.71     27.75 o 
   4   2  14     1628.55     1542.76     35.66 o 
   5   2  14     1069.62     1069.62     26.85 o 
   6   2  14     1357.59     1300.56     31.55 o 
   7   2  14     1579.78     1500.66     42.93 o 
   8   2  14      698.84      656.86     30.02 o 
   9   2  14        0.08       -7.70      8.48 o 
  10   2  14       26.83       35.26     10.01 o 
  11   2  14        0.10        7.83     10.05 o 
  12   2  14        0.30        9.22     10.49 o 
  13   2  14       30.30       36.97     11.51 o 
  14   2  14       71.88       81.43     12.63 o 
 -17   3  14       41.74       21.15     17.85 o 
 -16   3  14       32.64       59.08     15.64 o 
 -15   3  14      142.73      151.31     18.22 o 
 -14   3  14       31.25       35.80     10.78 o 
 -13   3  14       12.70       14.25      9.42 o 
 -12   3  14       35.50       39.14     11.87 o 
 -11   3  14      102.79      112.07      8.36 o 
 -10   3  14      241.53      228.30     11.42 o 
  -9   3  14       13.43        9.37      6.28 o 
  -8   3  14      167.19      150.49     10.27 o 
  -7   3  14        0.10       -5.95      5.95 o 
  -6   3  14       99.43       95.28      8.26 o 
  -5   3  14       10.76        5.06      5.26 o 
  -4   3  14      314.23      248.73     14.00 o 
  -3   3  14      176.91      174.34      9.86 o 
  -2   3  14      249.44      222.43      9.86 o 
  -1   3  14       42.32       40.12      5.53 o 
   0   3  14     1310.46     1288.13     28.32 o 
   1   3  14       36.36       33.88      5.79 o 
   2   3  14      181.60      186.02     11.82 o 
   3   3  14      577.38      564.42     18.70 o 
   4   3  14      979.88      957.14     21.00 o 
   5   3  14      408.53      383.55     14.42 o 
   6   3  14       36.34       20.03      8.11 o 
   7   3  14        2.33       -5.89      7.98 o 
   8   3  14       94.32       91.88     11.19 o 
   9   3  14       33.80       28.67     10.34 o 
  10   3  14       40.17       38.75     10.77 o 
  11   3  14        9.75       15.54     10.82 o 
  12   3  14       86.13       89.25     12.45 o 
  13   3  14       55.38       59.71     12.48 o 
 -16   4  14       12.32       38.17     36.68 o 
 -15   4  14        0.89        9.19     27.75 o 
 -14   4  14        4.99       -0.56     14.36 o 
 -13   4  14        0.00       -6.88     11.47 o 
 -12   4  14       30.96       21.84     10.68 o 
 -11   4  14      121.74      153.74     19.46 o 
 -10   4  14       53.59       48.38      7.76 o 
  -9   4  14        2.29       13.23      6.96 o 
  -8   4  14      592.50      583.47     17.23 o 
  -7   4  14      156.45      142.71      9.73 o 
  -6   4  14      449.03      381.40     18.16 o 
  -5   4  14        2.67        2.68      8.84 o 
  -4   4  14       13.65       13.24      7.92 o 
  -3   4  14      108.46      101.18      8.80 o 
  -2   4  14       19.05       20.06      7.56 o 
  -1   4  14       20.99       19.23      5.79 o 
   0   4  14       24.26       26.42      6.05 o 
   1   4  14      451.19      408.24     13.26 o 
   2   4  14      292.83      294.23     10.10 o 
   3   4  14     2809.40     2822.07     60.14 o 
   4   4  14        0.03       12.92      8.03 o 
   5   4  14      607.10      602.89     19.85 o 
   6   4  14       48.95       75.55     10.68 o 
   7   4  14      176.64      180.72     17.36 o 
   8   4  14       53.40       53.94     12.58 o 
   9   4  14       11.61       17.08     12.07 o 
  10   4  14       52.67       49.51     11.91 o 
  11   4  14       43.40       50.97     12.17 o 
  12   4  14       36.20       46.68     12.35 o 
 -14   5  14       63.08       66.80     20.55 o 
 -13   5  14       27.33       32.77     18.00 o 
 -12   5  14       22.59       26.21     12.59 o 
 -11   5  14        0.76        6.09     12.69 o 
 -10   5  14       17.97       18.20     13.26 o 
  -9   5  14      143.90      135.85     17.84 o 
  -8   5  14      400.10      444.93     24.12 o 
  -7   5  14      377.12      379.98     18.39 o 
  -6   5  14        2.80       -8.46     11.18 o 
  -5   5  14       49.82       56.27      9.24 o 
  -4   5  14      122.70      120.67     10.64 o 
  -3   5  14     1280.48     1157.37     31.56 o 
  -2   5  14        0.05       -4.99      8.26 o 
  -1   5  14       14.84       17.85      8.12 o 
   0   5  14      119.99      127.57      8.81 o 
   1   5  14      145.68      156.89      9.87 o 
   2   5  14       40.45       52.83      6.51 o 
   3   5  14       83.53       75.51      9.12 o 
   4   5  14       76.52       74.42      9.52 o 
   5   5  14      173.83      176.34     14.93 o 
   6   5  14      341.82      307.16     17.02 o 
   7   5  14      319.76      343.04     26.44 o 
   8   5  14       60.95       76.67     16.52 o 
   9   5  14       77.52      103.77     17.18 o 
  10   5  14      285.40      308.00     25.78 o 
  11   5  14      147.53      151.56     22.47 o 
 -12   6  14       44.85        8.26     28.74 o 
 -11   6  14        1.22      -15.69     22.01 o 
 -10   6  14        8.28       -3.04     18.13 o 
  -9   6  14       11.75       19.89     17.46 o 
  -8   6  14       42.68       22.45     18.07 o 
  -7   6  14        2.77        9.80     14.41 o 
  -6   6  14       77.43       70.62     14.93 o 
  -5   6  14       48.99       55.34     10.54 o 
  -4   6  14       28.40       53.70     10.04 o 
  -3   6  14       43.55       61.06     11.80 o 
  -2   6  14        1.82       18.87     12.38 o 
  -1   6  14       51.69       40.61      9.37 o 
   0   6  14       64.20       70.06      9.62 o 
   1   6  14       79.68      102.47     17.45 o 
   2   6  14       59.95       51.75     12.51 o 
   3   6  14       16.47       35.88      8.06 o 
   4   6  14        0.17       12.84     12.89 o 
   5   6  14        0.84       19.17     22.47 o 
   6   6  14       33.84       53.84     11.44 o 
   7   6  14        3.36       37.67     16.52 o 
   8   6  14      121.03      152.68     23.13 o 
   9   6  14        0.07       56.18     17.18 o 
 -10   7  14       64.87      142.77     52.88 o 
  -9   7  14       20.88        2.15     25.12 o 
  -8   7  14       13.46       15.68     18.96 o 
  -7   7  14      241.85      315.93     42.38 o 
  -6   7  14      242.38      258.33     28.64 o 
  -5   7  14       20.87       42.19     15.24 o 
  -4   7  14      265.93      239.35     24.17 o 
  -3   7  14       41.40       38.32     12.58 o 
  -2   7  14       44.10       49.27     12.69 o 
  -1   7  14       65.63       77.69     12.21 o 
   0   7  14        0.49       -1.25     16.85 o 
   1   7  14      149.09      161.73     15.40 o 
   2   7  14       74.84      156.65     19.83 o 
   3   7  14       13.96       21.58     20.49 o 
   4   7  14        0.15      -14.54     17.18 o 
   5   7  14      247.81      239.27     25.78 o 
   6   7  14       22.12       -3.30     16.52 o 
  -4   8  14       77.46       58.82     20.49 o 
  -3   8  14        7.80       -3.39     19.17 o 
  -2   8  14       32.72       38.60     31.69 o 
  -1   8  14       12.68       29.49     32.19 o 
   0   8  14        0.15        5.59     15.34 o 
 -17   1  15       28.94       29.10     24.93 o 
 -16   1  15       39.62       51.25     18.62 o 
 -15   1  15       20.39       33.88     17.96 o 
 -14   1  15       26.46       22.53      9.23 o 
 -13   1  15      297.65      293.20     15.27 o 
 -12   1  15       93.52      107.76      9.50 o 
 -11   1  15       14.69       14.87      8.40 o 
 -10   1  15       28.89       18.38      7.31 o 
  -9   1  15        8.39       -0.11      5.84 o 
  -8   1  15       16.28       10.61      6.04 o 
  -7   1  15        0.28       -1.78      5.49 o 
  -6   1  15      627.54      630.59     15.10 o 
  -5   1  15       24.52       36.07      4.75 o 
  -4   1  15     1887.43     1780.10     36.02 o 
  -3   1  15      122.27      121.30      7.92 o 
  -2   1  15        3.21        8.68      3.21 o 
  -1   1  15      502.03      432.82     10.60 o 
   0   1  15      545.80      552.74     11.94 o 
   1   1  15      146.09      137.02      6.81 o 
   2   1  15      162.38      132.30      7.64 o 
   3   1  15       23.42       13.46      5.00 o 
   4   1  15      432.73      402.64     11.28 o 
   5   1  15      584.72      552.44     13.39 o 
   6   1  15      349.68      355.06     14.14 o 
   7   1  15     1082.53     1076.03     29.71 o 
   8   1  15       18.25       32.42      6.01 o 
   9   1  15       23.67       29.94      6.04 o 
  10   1  15       53.16       60.91     10.25 o 
  11   1  15      178.53      167.03     10.57 o 
  12   1  15        6.09       14.61     10.20 o 
  13   1  15        0.02        9.45     10.33 o 
  14   1  15       56.31       72.74     12.15 o 
 -17   2  15       28.45       18.18     13.55 o 
 -16   2  15        8.10       23.34     30.43 o 
 -15   2  15        0.33       -0.97     13.17 o 
 -14   2  15        5.31       12.93     13.17 o 
 -13   2  15       10.55       18.03      7.59 o 
 -12   2  15      206.56      204.40     11.39 o 
 -11   2  15       15.14        1.24      6.37 o 
 -10   2  15      234.56      222.75     10.62 o 
  -9   2  15      326.15      312.84     12.44 o 
  -8   2  15      468.52      508.63     15.97 o 
  -7   2  15      160.00      157.09      8.68 o 
  -6   2  15      874.22      843.83     22.11 o 
  -5   2  15      522.28      476.49     12.40 o 
  -4   2  15      562.17      530.85     13.24 o 
  -3   2  15     1788.04     1654.69     41.36 o 
  -2   2  15      684.55      575.90     16.53 o 
  -1   2  15       95.55       81.87      5.39 o 
   0   2  15       21.29       20.55      4.90 o 
   1   2  15       12.60       14.99      4.82 o 
   2   2  15      516.70      449.93     11.22 o 
   3   2  15      261.43      234.93      9.96 o 
   4   2  15      140.28      117.95      7.43 o 
   5   2  15      476.11      434.06     13.96 o 
   6   2  15        0.09        9.64      7.46 o 
   7   2  15       99.23      118.58      9.41 o 
   8   2  15        0.56       11.26      7.82 o 
   9   2  15        6.67        0.62      9.47 o 
  10   2  15       93.45      104.04     11.79 o 
  11   2  15      108.01      109.63     12.33 o 
  12   2  15       64.21       66.57     11.51 o 
  13   2  15      102.58      104.46     12.63 o 
 -16   3  15      134.16      153.05     19.25 o 
 -15   3  15       17.66       32.04     14.25 o 
 -14   3  15        0.42        2.62     13.70 o 
 -13   3  15       19.28       17.86      9.53 o 
 -12   3  15      101.34      105.82     11.05 o 
 -11   3  15        3.72       -0.16      7.11 o 
 -10   3  15       24.47       25.15      7.21 o 
  -9   3  15      155.06      159.54     10.64 o 
  -8   3  15      161.22      166.13     15.36 o 
  -7   3  15       27.03        6.07      6.35 o 
  -6   3  15       11.94        9.71      5.95 o 
  -5   3  15       47.65       33.39      5.82 o 
  -4   3  15     1022.72      966.85     42.30 o 
  -3   3  15      936.49      869.48     22.75 o 
  -2   3  15       80.68      100.55     10.02 o 
  -1   3  15     2109.10     1985.17     41.73 o 
   0   3  15     1264.77     1218.20     27.13 o 
   1   3  15      468.92      459.72     13.93 o 
   2   3  15     2826.69     2823.08     48.51 o 
   3   3  15        0.02        7.06      4.37 o 
   4   3  15        1.97       13.49      5.81 o 
   5   3  15      229.19      215.97     12.45 o 
   6   3  15      422.88      385.77     15.14 o 
   7   3  15      127.39      125.46      9.28 o 
   8   3  15        7.00       13.17     10.28 o 
   9   3  15       56.06       51.39     10.93 o 
  10   3  15       92.29       92.02     12.27 o 
  11   3  15      171.98      188.34     15.47 o 
  12   3  15        1.96        7.40     11.09 o 
  13   3  15       27.93       37.94     20.50 o 
 -15   4  15       87.49       95.45     20.00 o 
 -14   4  15        4.77        7.12     20.22 o 
 -13   4  15       14.54       20.39     14.93 o 
 -12   4  15        7.45       -2.99     10.88 o 
 -11   4  15      549.06      563.14     18.50 o 
 -10   4  15       27.05       42.64      7.89 o 
  -9   4  15      271.51      272.13     12.26 o 
  -8   4  15        0.78        3.65      6.83 o 
  -7   4  15       82.15       72.80      7.91 o 
  -6   4  15      207.21      180.15     14.87 o 
  -5   4  15       10.09        1.63      9.03 o 
  -4   4  15       74.25       53.30      8.62 o 
  -3   4  15        0.34        2.28      7.88 o 
  -2   4  15       10.16        5.40      5.88 o 
  -1   4  15        1.31        0.23      5.97 o 
   0   4  15      370.55      348.86     12.26 o 
   1   4  15      544.35      511.20     14.69 o 
   2   4  15       89.07      107.37      8.82 o 
   3   4  15       39.12       49.12      7.63 o 
   4   4  15      147.65      146.22     10.13 o 
   5   4  15      256.20      223.52     10.16 o 
   6   4  15        2.92        3.86     11.71 o 
   7   4  15       52.41       63.70     13.01 o 
   8   4  15       47.45       29.65     14.54 o 
   9   4  15      184.26      179.72     15.59 o 
  10   4  15       26.30       10.66     11.66 o 
  11   4  15       18.93       14.50     17.92 o 
  12   4  15       97.68       86.09     22.38 o 
 -14   5  15       20.90       26.36     25.41 o 
 -13   5  15        2.14        8.36     14.85 o 
 -12   5  15        5.90       16.95     14.21 o 
 -11   5  15      265.18      222.79     19.64 o 
 -10   5  15       60.50       65.81     12.40 o 
  -9   5  15      143.73      150.54     16.40 o 
  -8   5  15      429.48      394.97     18.96 o 
  -7   5  15        1.73        9.86     10.61 o 
  -6   5  15        0.19       -7.98      9.06 o 
  -5   5  15       11.76        0.77      9.21 o 
  -4   5  15       41.56       47.31      9.38 o 
  -3   5  15       50.01       50.89     10.51 o 
  -2   5  15        8.30       23.71      8.71 o 
  -1   5  15       41.64       36.94      8.57 o 
   0   5  15      533.45      479.22     14.43 o 
   1   5  15       33.19       44.70      6.76 o 
   2   5  15        4.53        9.25      6.35 o 
   3   5  15      107.90       95.06      9.75 o 
   4   5  15       20.30       17.72     10.04 o 
   5   5  15        0.06       -6.01      9.91 o 
   6   5  15        6.49       39.66     15.20 o 
   7   5  15      117.67      109.72     17.85 o 
   8   5  15        0.28       31.73     15.86 o 
   9   5  15       42.63       40.98     15.86 o 
  10   5  15        0.74       20.49     15.86 o 
 -12   6  15        4.83       -8.94     29.21 o 
 -11   6  15        0.71       -7.84     22.77 o 
 -10   6  15       28.19       22.00     28.46 o 
  -9   6  15      115.81       98.48     14.64 o 
  -8   6  15       30.71       22.17     21.10 o 
  -7   6  15        0.00       24.05     13.03 o 
  -6   6  15      289.72      305.12     22.44 o 
  -5   6  15       55.18       81.14     10.64 o 
  -4   6  15      355.57      378.55     19.98 o 
  -3   6  15      106.71       90.45     12.59 o 
  -2   6  15       46.70       47.86     10.03 o 
  -1   6  15        1.95       19.26      9.29 o 
   0   6  15      936.46      882.71     25.98 o 
   1   6  15       33.70       42.28      9.09 o 
   2   6  15       85.14      107.84     25.45 o 
   3   6  15      164.74      185.66     21.05 o 
   4   6  15       83.07       84.50     13.22 o 
   5   6  15       22.77       26.44     13.88 o 
   6   6  15       88.81      116.99     18.51 o 
   7   6  15      345.24      385.34     29.74 o 
   8   6  15       69.40      102.45     17.85 o 
  -9   7  15        0.01      -14.19     26.41 o 
  -8   7  15        2.49       16.08     30.27 o 
  -7   7  15       30.70       72.60     27.55 o 
  -6   7  15      131.18      137.94     24.66 o 
  -5   7  15       44.54       67.19     22.69 o 
  -4   7  15      175.62      137.45     24.14 o 
  -3   7  15        7.48       22.72     12.62 o 
  -2   7  15       10.36        0.56     17.74 o 
  -1   7  15       12.36       18.73     30.40 o 
   0   7  15        0.01       -0.74     15.86 o 
   1   7  15        1.32        7.36     14.54 o 
   2   7  15        1.28       -6.61     18.51 o 
   3   7  15       33.36       96.06     58.16 o 
   4   7  15       30.76       27.10     17.85 o 
   5   7  15        9.59       -4.63     17.18 o 
 -17   0  16        0.50       -5.95     15.20 o 
 -16   0  16      118.98      155.32     21.81 o 
 -15   0  16        4.91       20.05     31.73 o 
 -14   0  16       30.76       49.16     27.10 o 
 -13   0  16      188.71      189.69     20.16 o 
 -12   0  16       54.35       66.63     23.13 o 
 -11   0  16      103.74      104.92     13.00 o 
 -10   0  16       94.84      107.75     25.78 o 
  -9   0  16       63.08       55.52     11.24 o 
  -8   0  16      104.81       73.87      8.17 o 
  -7   0  16      685.64      651.82     22.42 o 
  -6   0  16        2.05       18.73      6.96 o 
  -5   0  16     2101.28     2055.42     58.65 o 
  -4   0  16      909.86      907.39     29.08 o 
  -3   0  16        0.75        3.97      6.19 o 
  -2   0  16      733.11      642.76     17.64 o 
  -1   0  16     1571.38     1641.66     39.47 o 
   0   0  16       78.63       74.66     11.24 o 
   1   0  16      106.25      101.64      8.82 o 
   2   0  16        8.23        6.15      7.34 o 
   3   0  16      225.40      202.27     12.79 o 
   4   0  16      695.47      669.41     21.66 o 
   5   0  16       51.84       56.33      8.87 o 
   6   0  16      159.18      144.17     12.68 o 
   7   0  16        2.34       -0.81      8.39 o 
   8   0  16       33.92       33.91      8.93 o 
   9   0  16       69.15       76.02     10.01 o 
  10   0  16        1.81       -2.66     11.06 o 
  11   0  16       65.04       74.15     13.22 o 
  12   0  16       14.01       25.34     11.23 o 
  13   0  16       44.17       46.96     12.03 o 
 -17   1  16        2.25       -1.24     27.75 o 
 -16   1  16        4.02       14.60     13.26 o 
 -15   1  16        0.96        3.68     12.24 o 
 -14   1  16       41.06      130.25     26.38 o 
 -13   1  16       75.56       80.58     14.03 o 
 -12   1  16       32.29       35.93      8.30 o 
 -11   1  16      188.16      199.39     15.84 o 
 -10   1  16       63.43       61.27      6.64 o 
  -9   1  16      184.97      180.43     10.63 o 
  -8   1  16        8.02       13.66      6.27 o 
  -7   1  16      162.62      151.75      8.64 o 
  -6   1  16      262.50      257.37      9.61 o 
  -5   1  16     1117.91     1039.62     23.93 o 
  -4   1  16      389.73      359.57     10.97 o 
  -3   1  16      136.02      114.66      6.14 o 
  -2   1  16     1319.14     1205.04     23.41 o 
  -1   1  16       39.49       50.85      4.78 o 
   0   1  16       40.66       45.16      4.52 o 
   1   1  16        0.49        1.53      3.89 o 
   2   1  16       10.17       -0.17      5.18 o 
   3   1  16      114.72       98.82      6.44 o 
   4   1  16       86.80       83.56      6.50 o 
   5   1  16      860.72      793.36     17.22 o 
   6   1  16      285.24      280.78     10.59 o 
   7   1  16      150.70      154.85      9.30 o 
   8   1  16        1.54       -1.35      5.92 o 
   9   1  16       18.04       21.29      6.38 o 
  10   1  16       25.77       27.55      7.06 o 
  11   1  16        8.31       15.20      7.11 o 
  12   1  16       48.72       59.69     11.19 o 
  13   1  16      115.02      152.66     15.13 o 
 -17   2  16        2.74        3.34     23.69 o 
 -16   2  16       40.79       63.68     11.91 o 
 -15   2  16        0.21        4.44     23.01 o 
 -14   2  16        0.22       -0.39     14.08 o 
 -13   2  16        0.81        6.71      9.04 o 
 -12   2  16       12.38        7.79      7.36 o 
 -11   2  16       60.91       61.23      6.59 o 
 -10   2  16       10.39       14.90      5.76 o 
  -9   2  16       43.36       49.28      6.95 o 
  -8   2  16     3040.56     2973.01     68.43 o 
  -7   2  16      565.66      588.67     17.35 o 
  -6   2  16       40.81       44.75      6.16 o 
  -5   2  16     1346.05     1262.89     26.42 o 
  -4   2  16      198.84      168.11      8.16 o 
  -3   2  16        1.77        4.77      5.11 o 
  -2   2  16      242.98      218.61      9.40 o 
  -1   2  16      244.66      209.78     10.28 o 
   0   2  16      958.15      946.59     20.01 o 
   1   2  16     2705.65     2588.49     48.28 o 
   2   2  16       76.39       87.57      7.88 o 
   3   2  16     1100.40     1007.33     20.31 o 
   4   2  16      587.33      575.90     13.92 o 
   5   2  16       17.18       14.08      5.82 o 
   6   2  16       42.20       40.11      7.98 o 
   7   2  16       84.59       75.55      8.71 o 
   8   2  16      212.23      205.50     13.10 o 
   9   2  16       38.57       36.43     10.70 o 
  10   2  16      302.66      292.01     16.92 o 
  11   2  16       13.55       18.00     10.98 o 
  12   2  16        0.03        7.53     11.13 o 
  13   2  16       43.59       45.56     12.09 o 
 -16   3  16       12.93       39.78     19.37 o 
 -15   3  16       15.22       17.90     15.65 o 
 -14   3  16        3.22        7.72     10.20 o 
 -13   3  16       16.83       29.45      9.88 o 
 -12   3  16       26.20       30.49     11.20 o 
 -11   3  16        5.39       10.15      7.48 o 
 -10   3  16      259.93      221.81     11.84 o 
  -9   3  16      225.15      213.73     11.47 o 
  -8   3  16      227.90      211.78     11.51 o 
  -7   3  16      388.09      327.51     13.00 o 
  -6   3  16        1.34       -4.08      5.95 o 
  -5   3  16       71.25       76.08      9.50 o 
  -4   3  16       64.18       68.04      6.56 o 
  -3   3  16      256.26      256.46     12.03 o 
  -2   3  16      303.88      280.78     11.50 o 
  -1   3  16      515.62      518.38     15.09 o 
   0   3  16      620.17      571.39     15.85 o 
   1   3  16        9.98        6.02      5.97 o 
   2   3  16      828.86      831.63     15.63 o 
   3   3  16      531.67      524.74     12.67 o 
   4   3  16     1178.55     1099.97     23.75 o 
   5   3  16       32.44       23.79      8.42 o 
   6   3  16       20.58       24.85      8.40 o 
   7   3  16       37.05       20.90      8.87 o 
   8   3  16       37.56       28.40     10.70 o 
   9   3  16       88.92       69.91     11.72 o 
  10   3  16       15.18       21.28     11.25 o 
  11   3  16       31.56       38.32     11.57 o 
  12   3  16        1.88       17.18     11.67 o 
 -15   4  16        0.22        6.78     18.11 o 
 -14   4  16       42.35       44.16     12.90 o 
 -13   4  16       65.14       86.86     15.98 o 
 -12   4  16      113.26      117.27     10.17 o 
 -11   4  16       36.07       40.09      8.18 o 
 -10   4  16       58.65       63.71      8.78 o 
  -9   4  16       25.62       22.16      7.42 o 
  -8   4  16       19.31       25.78      7.00 o 
  -7   4  16        1.77       13.55      6.43 o 
  -6   4  16      397.42      362.31     18.16 o 
  -5   4  16      124.16      149.68     14.40 o 
  -4   4  16      520.86      482.20     17.65 o 
  -3   4  16       61.76       77.65      9.07 o 
  -2   4  16      354.47      350.49     12.54 o 
  -1   4  16       53.93       60.18      6.90 o 
   0   4  16      440.84      433.62     13.79 o 
   1   4  16        7.78       10.38      6.38 o 
   2   4  16      232.33      232.28      9.83 o 
   3   4  16       18.13       25.45      8.10 o 
   4   4  16      285.51      292.45     12.02 o 
   5   4  16       39.26       34.84      7.96 o 
   6   4  16      269.46      272.99     19.79 o 
   7   4  16        8.29       17.77     12.50 o 
   8   4  16        4.67       13.31     12.66 o 
   9   4  16        1.30        2.21     11.47 o 
  10   4  16        0.09       -6.98     11.91 o 
  11   4  16        5.16       -6.20     12.06 o 
 -13   5  16       34.18       37.03     14.95 o 
 -12   5  16      186.65      161.53     22.32 o 
 -11   5  16       20.98       19.98     12.50 o 
 -10   5  16      144.06      164.20     17.05 o 
  -9   5  16       39.05       52.42     12.20 o 
  -8   5  16       10.76        1.59     10.76 o 
  -7   5  16       51.77       44.06     11.32 o 
  -6   5  16       10.47       -9.98     10.11 o 
  -5   5  16       17.76       18.22      9.60 o 
  -4   5  16        4.49       16.61      9.06 o 
  -3   5  16     2370.40     2239.24     55.78 o 
  -2   5  16      424.57      391.36     16.58 o 
  -1   5  16        7.51        8.18      8.38 o 
   0   5  16       13.12       16.61      6.63 o 
   1   5  16      135.72      142.93      9.58 o 
   2   5  16      146.42      158.08     10.37 o 
   3   5  16      276.00      299.25     12.93 o 
   4   5  16      142.63      120.44     11.66 o 
   5   5  16        0.37       11.71      9.68 o 
   6   5  16      510.47      535.37     32.39 o 
   7   5  16       25.44       51.55     16.52 o 
   8   5  16      104.56      103.77     17.85 o 
   9   5  16        8.85       21.15     15.86 o 
  10   5  16        2.47      -31.73     31.73 o 
 -11   6  16        6.62       -0.30     19.71 o 
 -10   6  16       15.70       12.30     19.72 o 
  -9   6  16        9.89       -1.65     18.93 o 
  -8   6  16        4.27        3.71     15.48 o 
  -7   6  16      280.45      291.96     17.36 o 
  -6   6  16        2.13       11.27     12.60 o 
  -5   6  16       25.91       14.07     11.83 o 
  -4   6  16       31.76       24.76     13.02 o 
  -3   6  16      298.97      286.75     18.68 o 
  -2   6  16       19.46       35.02     10.44 o 
  -1   6  16       23.39       38.27      9.76 o 
   0   6  16        8.46       17.59     19.83 o 
   1   6  16       39.68       47.87     13.55 o 
   2   6  16       16.60       26.34      9.52 o 
   3   6  16        3.10       22.76     12.08 o 
   4   6  16        0.91        5.08     20.49 o 
   5   6  16        2.25       17.52     10.91 o 
   6   6  16       30.97       74.69     17.85 o 
   7   6  16       55.77       83.94     17.85 o 
  -8   7  16      175.15      200.32     20.82 o 
  -7   7  16      129.36      158.94     21.43 o 
  -6   7  16      122.88      102.97     15.40 o 
  -5   7  16       67.19       75.37     13.99 o 
  -4   7  16       10.68        2.01     13.12 o 
  -3   7  16      211.43      226.60     18.55 o 
  -2   7  16       68.91       44.09     25.35 o 
  -1   7  16        2.67       -3.25     12.04 o 
   0   7  16       65.53       69.62     12.86 o 
   1   7  16       32.90       22.79     19.17 o 
   2   7  16       58.52      133.51     20.49 o 
   3   7  16      137.83      243.23     21.81 o 
   4   7  16        0.45      -13.88     17.85 o 
 -17   1  17       29.95       38.72     11.91 o 
 -16   1  17        8.23       13.90     19.48 o 
 -15   1  17        1.87        2.26     17.05 o 
 -14   1  17       66.32       72.93     10.98 o 
 -13   1  17       69.64       96.69     21.54 o 
 -12   1  17       39.27       58.70      8.96 o 
 -11   1  17      838.42      814.86     24.66 o 
 -10   1  17        8.01       10.97      6.28 o 
  -9   1  17      706.87      705.40     19.97 o 
  -8   1  17     1634.06     1649.77     39.43 o 
  -7   1  17        2.72        8.85      5.34 o 
  -6   1  17      249.88      236.50      9.74 o 
  -5   1  17        0.25        9.51      5.02 o 
  -4   1  17     1037.69      979.59     23.09 o 
  -3   1  17       72.85       68.80      4.78 o 
  -2   1  17     2054.58     1958.92     40.30 o 
  -1   1  17     2596.04     2521.25     65.74 o 
   0   1  17       37.15       28.39      4.77 o 
   1   1  17      260.23      190.78     11.37 o 
   2   1  17      519.49      485.59     12.63 o 
   3   1  17       16.47       15.34      5.70 o 
   4   1  17       14.95       17.84      5.96 o 
   5   1  17        7.21        6.69      6.07 o 
   6   1  17       19.43       16.34      6.37 o 
   7   1  17      120.97      120.38      8.37 o 
   8   1  17      175.07      179.61      9.95 o 
   9   1  17      364.40      354.87     12.98 o 
  10   1  17      100.78       95.45      8.60 o 
  11   1  17       90.89       88.20      8.91 o 
  12   1  17       16.26       20.61     11.19 o 
  13   1  17        5.13       31.61     19.14 o 
 -16   2  17       10.32        9.63     26.42 o 
 -15   2  17       54.38       37.19     11.19 o 
 -14   2  17       75.25       83.43     20.06 o 
 -13   2  17       98.45       91.49     11.59 o 
 -12   2  17        6.61       -4.77      8.87 o 
 -11   2  17      159.28      144.48      9.05 o 
 -10   2  17      156.80      137.01      8.85 o 
  -9   2  17       37.14       36.18      6.36 o 
  -8   2  17       72.67       70.61      6.56 o 
  -7   2  17      131.45      117.72      7.82 o 
  -6   2  17       93.58       89.91      6.74 o 
  -5   2  17      219.02      213.03      8.59 o 
  -4   2  17      140.67      128.78      6.68 o 
  -3   2  17        0.76        2.42      6.30 o 
  -2   2  17       44.31       39.25      6.69 o 
  -1   2  17     2987.42     2774.74     57.81 o 
   0   2  17      955.13      938.64     20.09 o 
   1   2  17     3080.02     2943.60     54.57 o 
   2   2  17      152.41      139.24      7.60 o 
   3   2  17       35.53       32.91      6.06 o 
   4   2  17      995.21      905.00     19.19 o 
   5   2  17        0.72       -0.16      5.81 o 
   6   2  17        2.38       -0.24      6.34 o 
   7   2  17      151.44      159.38     11.13 o 
   8   2  17      286.34      269.47     14.43 o 
   9   2  17       60.32       46.17      9.66 o 
  10   2  17       17.62       26.52     10.88 o 
  11   2  17       23.78       27.61     11.14 o 
  12   2  17        0.48        3.15     11.23 o 
 -16   3  17       31.48       29.91     12.59 o 
 -15   3  17        4.96       17.60     16.70 o 
 -14   3  17        4.30       14.39     15.08 o 
 -13   3  17       78.27       74.37     13.79 o 
 -12   3  17       57.63       72.12     10.92 o 
 -11   3  17      184.13      170.00     11.73 o 
 -10   3  17      142.88      133.66     10.08 o 
  -9   3  17       15.03        7.34      7.24 o 
  -8   3  17       21.74       18.42      7.07 o 
  -7   3  17        0.51       -0.48      6.53 o 
  -6   3  17      187.73      163.16      9.99 o 
  -5   3  17       59.32       58.53      9.50 o 
  -4   3  17     2907.69     2707.83     62.45 o 
  -3   3  17      150.28      138.57     11.16 o 
  -2   3  17        1.62        3.79     10.11 o 
  -1   3  17     3791.85     3797.84     77.59 o 
   0   3  17      287.02      279.36     14.88 o 
   1   3  17      335.59      286.04     10.19 o 
   2   3  17      373.83      393.97     11.19 o 
   3   3  17      245.66      238.10      9.27 o 
   4   3  17      169.87      174.51     13.88 o 
   5   3  17      357.31      326.81     14.47 o 
   6   3  17        2.81        9.08      8.83 o 
   7   3  17        4.84       -3.52     10.22 o 
   8   3  17      239.67      264.91     23.18 o 
   9   3  17       79.70       94.15     12.28 o 
  10   3  17       98.23      104.98     13.12 o 
  11   3  17       19.12       32.95     12.33 o 
 -15   4  17        3.39       12.98     22.53 o 
 -14   4  17       16.63       30.43     17.77 o 
 -13   4  17       50.36       69.15     14.43 o 
 -12   4  17        8.82        0.08     10.88 o 
 -11   4  17       30.03       25.75      8.98 o 
 -10   4  17       40.93       37.20      8.22 o 
  -9   4  17      117.90       98.02      8.70 o 
  -8   4  17       28.95       14.93      7.11 o 
  -7   4  17       20.21       28.60     10.16 o 
  -6   4  17      952.06      867.38     29.65 o 
  -5   4  17      203.05      200.31     15.61 o 
  -4   4  17      408.54      358.78     16.09 o 
  -3   4  17      172.57      150.69     11.40 o 
  -2   4  17       85.50       69.15      7.03 o 
  -1   4  17      390.56      370.26     13.01 o 
   0   4  17       12.22       13.40      6.54 o 
   1   4  17       21.15       35.04      6.73 o 
   2   4  17        3.82       10.84      6.49 o 
   3   4  17       95.65      113.07      9.75 o 
   4   4  17      991.55      991.44     31.00 o 
   5   4  17      397.67      382.03     27.10 o 
   6   4  17      216.33      224.07     18.95 o 
   7   4  17       19.01       26.65     13.01 o 
   8   4  17       58.29       58.22     12.39 o 
   9   4  17        5.78       10.75     11.96 o 
  10   4  17        1.30      -16.93     16.93 o 
 -13   5  17        0.39        8.43     12.97 o 
 -12   5  17       27.32       26.13     11.35 o 
 -11   5  17        1.19        0.44     22.38 o 
 -10   5  17       17.99       17.28     11.97 o 
  -9   5  17       68.28       65.99     16.33 o 
  -8   5  17       82.21       62.27     12.65 o 
  -7   5  17       14.07       -0.68     10.91 o 
  -6   5  17       42.29       19.45     10.02 o 
  -5   5  17       95.52      109.82     10.84 o 
  -4   5  17       34.83       52.97      9.67 o 
  -3   5  17        5.70       33.71     10.75 o 
  -2   5  17      104.19       88.48     10.57 o 
  -1   5  17        7.50       14.46      8.77 o 
   0   5  17        0.43       15.99      6.74 o 
   1   5  17      156.87      171.69     10.36 o 
   2   5  17       12.43       21.05      7.39 o 
   3   5  17        9.23       31.08      9.50 o 
   4   5  17       21.90       57.65      7.76 o 
   5   5  17       62.13       78.65     17.18 o 
   6   5  17       43.27       70.72     17.85 o 
   7   5  17       32.12       44.28     17.18 o 
   8   5  17        0.01        9.91     16.52 o 
   9   5  17       64.10       54.86     17.85 o 
 -11   6  17       36.21       32.49     13.78 o 
 -10   6  17       30.90       27.45     13.73 o 
  -9   6  17      102.40       86.15     20.93 o 
  -8   6  17        6.41       -9.92     12.20 o 
  -7   6  17       19.17       10.13     12.20 o 
  -6   6  17        1.09        4.57     18.21 o 
  -5   6  17      188.11      172.87     17.03 o 
  -4   6  17       21.08       41.07     17.78 o 
  -3   6  17       66.89       69.33     12.59 o 
  -2   6  17        8.73        9.90     11.39 o 
  -1   6  17      447.59      456.52     20.97 o 
   0   6  17       90.99       97.00     12.23 o 
   1   6  17      193.14      241.44     28.09 o 
   2   6  17        1.15       14.36     21.15 o 
   3   6  17       25.76       45.11     17.52 o 
   4   6  17      172.92      212.53     25.12 o 
   5   6  17       13.94       54.86     16.52 o 
   6   6  17        6.96       33.71     16.52 o 
   7   6  17        7.17       42.96     17.85 o 
  -7   7  17        2.41       14.54     16.05 o 
  -6   7  17      234.53      245.04     24.46 o 
  -5   7  17        5.80        8.12     13.34 o 
  -4   7  17       53.15       33.81     13.80 o 
  -3   7  17      192.69      206.00     18.33 o 
  -2   7  17       52.93       67.46     17.18 o 
  -1   7  17        3.05       -7.10     12.52 o 
   0   7  17        0.11        9.41     14.87 o 
   1   7  17       29.39       43.28     28.42 o 
   2   7  17        0.03       21.97     17.85 o 
   3   7  17       25.84      118.21     58.49 o 
 -17   0  18        0.06       -1.32     15.86 o 
 -16   0  18        3.92       63.45     37.01 o 
 -15   0  18       42.25      204.23     46.27 o 
 -14   0  18      117.07      131.53     20.49 o 
 -13   0  18      146.71      196.04     22.80 o 
 -12   0  18      350.93      397.67     39.99 o 
 -11   0  18       72.47       49.70     12.58 o 
 -10   0  18        1.37       -3.97     11.24 o 
  -9   0  18     1034.89     1026.52     31.99 o 
  -8   0  18     2621.03     2594.95     73.61 o 
  -7   0  18       69.19       69.02      9.10 o 
  -6   0  18       41.22       32.12      8.26 o 
  -5   0  18      487.77      471.64     18.89 o 
  -4   0  18     2023.62     1974.92     56.77 o 
  -3   0  18        1.86       15.10      6.97 o 
  -2   0  18     1326.31     1302.24     32.25 o 
  -1   0  18      360.71      325.72     11.93 o 
   0   0  18      558.22      509.87     27.10 o 
   1   0  18       38.33       44.72      8.75 o 
   2   0  18      634.32      552.29     22.37 o 
   3   0  18       48.88       32.58      8.65 o 
   4   0  18      348.04      263.79     15.44 o 
   5   0  18     2305.14     2104.22     89.95 o 
   6   0  18      378.09      366.04     25.68 o 
   7   0  18        3.67        7.47      9.35 o 
   8   0  18      225.93      244.17     15.88 o 
   9   0  18      121.34      112.72     13.18 o 
  10   0  18      134.80      184.18     17.36 o 
  11   0  18       98.96      120.64     13.93 o 
  12   0  18        0.58       19.55     11.99 o 
 -16   1  18        5.35       16.06     19.36 o 
 -15   1  18        3.19       10.58     19.32 o 
 -14   1  18       23.83      184.03     30.40 o 
 -13   1  18        0.79       12.13      8.90 o 
 -12   1  18       16.61       13.13      8.56 o 
 -11   1  18        1.33        9.59      8.45 o 
 -10   1  18       66.03       61.48      7.50 o 
  -9   1  18        4.30        7.42      6.81 o 
  -8   1  18      284.38      263.98     12.22 o 
  -7   1  18       26.93       17.20      5.63 o 
  -6   1  18       14.40       14.81      5.53 o 
  -5   1  18      518.11      499.86     13.66 o 
  -4   1  18      722.05      672.76     16.60 o 
  -3   1  18      317.91      282.68      8.97 o 
  -2   1  18      234.39      219.01      8.97 o 
  -1   1  18        7.48        4.30      4.96 o 
   0   1  18        7.74        1.29      4.78 o 
   1   1  18       12.57       -2.42      5.77 o 
   2   1  18       20.93       23.27      6.12 o 
   3   1  18      130.42      124.89      8.05 o 
   4   1  18        8.70        8.14      6.18 o 
   5   1  18        3.43       -4.53      6.26 o 
   6   1  18       86.64       83.35      7.25 o 
   7   1  18       34.03       34.50      7.00 o 
   8   1  18      116.63      106.98      9.15 o 
   9   1  18       21.88       22.70      7.52 o 
  10   1  18        6.03       18.41      7.89 o 
  11   1  18        8.23        6.60      8.04 o 
  12   1  18       14.17       30.74     11.51 o 
 -16   2  18        0.04        1.84     26.92 o 
 -15   2  18       24.38       41.24     17.98 o 
 -14   2  18       33.94       39.71     19.49 o 
 -13   2  18       44.08       42.50     15.78 o 
 -12   2  18       39.63       50.79     10.02 o 
 -11   2  18       65.27       64.26      7.66 o 
 -10   2  18       22.00        9.78      7.24 o 
  -9   2  18      301.27      298.47     13.18 o 
  -8   2  18      330.04      329.87     11.48 o 
  -7   2  18      186.20      172.86      9.50 o 
  -6   2  18      157.11      153.82      8.74 o 
  -5   2  18      116.51      122.98      7.92 o 
  -4   2  18     1058.57     1002.99     22.09 o 
  -3   2  18       16.36       20.40      6.95 o 
  -2   2  18      385.37      370.15     18.53 o 
  -1   2  18      465.17      479.13     14.66 o 
   0   2  18      129.88      118.33      7.62 o 
   1   2  18       21.64       42.35      5.26 o 
   2   2  18      301.21      244.25      8.83 o 
   3   2  18      599.14      562.41     14.21 o 
   4   2  18        4.04       12.90      6.23 o 
   5   2  18      993.30      948.75     23.84 o 
   6   2  18        0.02        5.58      6.35 o 
   7   2  18      175.34      178.97     11.32 o 
   8   2  18      599.60      577.46     19.29 o 
   9   2  18       33.23       32.57     11.18 o 
  10   2  18        3.56        8.56     10.96 o 
  11   2  18       26.85       27.21     11.89 o 
  12   2  18        0.40        3.88     11.94 o 
 -15   3  18       39.50       55.03     23.48 o 
 -14   3  18        9.60       12.18     10.49 o 
 -13   3  18        3.14        4.10      9.02 o 
 -12   3  18       78.43       73.02     12.85 o 
 -11   3  18       30.09       17.30      9.06 o 
 -10   3  18      122.75      110.84      9.59 o 
  -9   3  18        2.02       -0.17      7.25 o 
  -8   3  18        0.34       -1.38      7.07 o 
  -7   3  18       51.41       42.96      6.99 o 
  -6   3  18      127.47      105.68      8.11 o 
  -5   3  18        8.64        8.69      9.03 o 
  -4   3  18     1265.55     1169.89     29.49 o 
  -3   3  18      980.00      954.85     25.18 o 
  -2   3  18       71.41       70.75      7.21 o 
  -1   3  18       33.92       37.42      5.97 o 
   0   3  18      178.64      172.56      9.91 o 
   1   3  18      430.72      414.36     13.36 o 
   2   3  18      236.53      253.96     10.64 o 
   3   3  18     1405.29     1421.85     26.53 o 
   4   3  18      134.40      144.80      9.20 o 
   5   3  18      124.89      110.46      7.91 o 
   6   3  18      127.05      130.55     10.21 o 
   7   3  18       17.67       14.90     10.93 o 
   8   3  18      153.73      142.11     14.56 o 
   9   3  18        8.46       12.83     11.37 o 
  10   3  18        0.36       16.78     13.61 o 
  11   3  18        0.21       12.18     12.11 o 
 -14   4  18       28.14       33.99     17.38 o 
 -13   4  18        8.36       23.76     11.83 o 
 -12   4  18        1.76       -0.32     12.88 o 
 -11   4  18      177.88      169.89     11.40 o 
 -10   4  18      195.94      213.38     12.39 o 
  -9   4  18      140.46      154.18     10.84 o 
  -8   4  18      212.87      208.83     11.52 o 
  -7   4  18      584.12      536.90     22.84 o 
  -6   4  18        0.42       30.18     10.45 o 
  -5   4  18      198.02      200.82     15.61 o 
  -4   4  18      229.08      206.62     14.16 o 
  -3   4  18      287.10      256.34     14.98 o 
  -2   4  18       65.16       51.63      7.19 o 
  -1   4  18       34.04       31.03     10.30 o 
   0   4  18        4.83       12.89      6.78 o 
   1   4  18        1.36        0.48      6.22 o 
   2   4  18      167.63      184.59      9.58 o 
   3   4  18      119.68      136.36     14.07 o 
   4   4  18        1.81       14.30     12.83 o 
   5   4  18      139.37      138.14     19.17 o 
   6   4  18       80.52       91.47     14.41 o 
   7   4  18       48.86       38.35     12.51 o 
   8   4  18      166.68      172.48     16.10 o 
   9   4  18       11.51       13.07     12.39 o 
  10   4  18        6.69       -5.24     12.45 o 
 -13   5  18        6.71       17.11     45.61 o 
 -12   5  18       35.61       29.90     15.54 o 
 -11   5  18       43.24       44.94     21.03 o 
 -10   5  18       70.96       81.60     18.47 o 
  -9   5  18        0.06       -4.68     11.26 o 
  -8   5  18       38.12       31.71     11.73 o 
  -7   5  18       36.12       15.80     15.44 o 
  -6   5  18       60.37       52.05     11.26 o 
  -5   5  18       29.53       27.71      9.95 o 
  -4   5  18      703.98      696.21     28.72 o 
  -3   5  18      380.50      392.77     22.47 o 
  -2   5  18       15.40        9.59      9.13 o 
  -1   5  18      116.49      116.38     10.41 o 
   0   5  18      405.62      397.30     17.12 o 
   1   5  18       65.74       64.85      8.25 o 
   2   5  18        7.37       21.63      7.78 o 
   3   5  18      269.64      301.33     21.67 o 
   4   5  18       44.63       84.86     15.02 o 
   5   5  18       14.84       34.37     17.18 o 
   6   5  18      107.68      101.13     18.51 o 
   7   5  18        0.13       11.90     16.52 o 
   8   5  18       51.73       42.30     17.18 o 
 -10   6  18       22.69       21.93     24.02 o 
  -9   6  18       16.98       18.06     24.67 o 
  -8   6  18        1.10       -6.40     12.39 o 
  -7   6  18        0.71      -12.44     12.44 o 
  -6   6  18      144.80      158.51     14.72 o 
  -5   6  18       19.07       20.84     12.31 o 
  -4   6  18        0.97        4.96     12.15 o 
  -3   6  18       23.94       25.36     12.56 o 
  -2   6  18      213.55      238.68     17.74 o 
  -1   6  18        8.56       29.73     11.39 o 
   0   6  18        8.91       22.88     11.57 o 
   1   6  18       80.92      101.20     12.04 o 
   2   6  18       22.39       16.52     16.52 o 
   3   6  18        2.84       19.41     25.12 o 
   4   6  18        3.62       36.86     21.81 o 
   5   6  18        1.58       25.78     16.52 o 
   6   6  18        0.53       43.62     17.18 o 
  -6   7  18      684.51      730.41     48.13 o 
  -5   7  18       13.44       -1.03     13.38 o 
  -4   7  18       71.03       48.40     13.87 o 
  -3   7  18      391.89      385.96     21.08 o 
  -2   7  18       47.70       49.33     13.73 o 
  -1   7  18        0.46       -0.32     12.80 o 
   0   7  18      173.62      209.53     18.16 o 
   1   7  18        5.44       20.31     19.17 o 
   2   7  18       79.42       92.53     20.49 o 
 -16   1  19       17.53       23.03     11.66 o 
 -15   1  19       16.78       14.54     15.86 o 
 -14   1  19      311.86      312.08     17.52 o 
 -13   1  19       96.64      165.84     31.52 o 
 -12   1  19       62.06       96.28     11.13 o 
 -11   1  19      895.94      902.83     27.14 o 
 -10   1  19       12.34       11.13      6.99 o 
  -9   1  19      210.63      196.36     11.65 o 
  -8   1  19       18.04       14.84      6.90 o 
  -7   1  19       42.83       48.31      6.20 o 
  -6   1  19      110.55      117.55      7.94 o 
  -5   1  19     4868.32     4788.55    100.08 o 
  -4   1  19     1472.03     1447.30     30.38 o 
  -3   1  19     1191.80     1158.58     25.04 o 
  -2   1  19     1224.83     1134.40     27.58 o 
  -1   1  19       52.69       35.57      5.41 o 
   0   1  19       98.52       84.59      6.06 o 
   1   1  19      219.83      219.29     10.21 o 
   2   1  19      606.77      546.92     14.08 o 
   3   1  19       87.78       95.74      7.23 o 
   4   1  19     1532.10     1311.00     25.59 o 
   5   1  19        4.86        7.82      6.54 o 
   6   1  19        3.30        6.75      6.67 o 
   7   1  19      159.94      173.64     11.00 o 
   8   1  19       13.40       15.88      7.61 o 
   9   1  19       75.19       79.90      8.62 o 
  10   1  19      138.32      170.58     12.54 o 
  11   1  19       19.60       34.60      9.01 o 
 -16   2  19        0.17        3.96     32.56 o 
 -15   2  19        3.90       11.70     27.37 o 
 -14   2  19       70.08       84.01     11.91 o 
 -13   2  19       43.97       46.62     13.17 o 
 -12   2  19       18.20        0.82      9.37 o 
 -11   2  19      228.85      216.86     11.76 o 
 -10   2  19        0.11       -7.38      7.38 o 
  -9   2  19      476.95      427.09     15.33 o 
  -8   2  19        0.00       -2.09      6.94 o 
  -7   2  19       93.35       85.33      8.40 o 
  -6   2  19        0.66        1.59      5.35 o 
  -5   2  19       87.46       81.44      6.49 o 
  -4   2  19      213.39      187.95     11.84 o 
  -3   2  19       42.53       31.40      7.23 o 
  -2   2  19      649.41      558.69     17.53 o 
  -1   2  19       51.18       38.61      6.83 o 
   0   2  19       15.98       21.49      5.65 o 
   1   2  19        1.97        1.47      5.11 o 
   2   2  19        0.89        3.10      6.38 o 
   3   2  19       96.06       77.96      7.27 o 
   4   2  19        0.36       -3.95      6.44 o 
   5   2  19      159.20      167.06      9.95 o 
   6   2  19       44.00       53.34      7.57 o 
   7   2  19       93.32      108.32      9.26 o 
   8   2  19        1.04       12.27      8.05 o 
   9   2  19       39.94       49.29      8.57 o 
  10   2  19      132.04      138.83     13.93 o 
  11   2  19      218.73      226.54     17.71 o 
 -15   3  19       50.81       47.74     12.59 o 
 -14   3  19       27.44       40.21     12.64 o 
 -13   3  19        5.16       32.31     14.10 o 
 -12   3  19      101.79      104.28     10.11 o 
 -11   3  19       42.01       35.08      8.26 o 
 -10   3  19      133.25      132.57     10.67 o 
  -9   3  19       24.79       16.49      7.72 o 
  -8   3  19       44.88       56.82      7.93 o 
  -7   3  19      319.30      309.50     12.89 o 
  -6   3  19       26.67       15.23      9.21 o 
  -5   3  19        8.92        9.51      9.03 o 
  -4   3  19     1578.97     1573.15     38.27 o 
  -3   3  19      521.43      515.73     13.79 o 
  -2   3  19      610.36      569.23     14.63 o 
  -1   3  19        2.46        1.17      6.64 o 
   0   3  19      134.18      129.87      9.83 o 
   1   3  19      516.01      519.08     14.46 o 
   2   3  19      326.50      334.37     10.95 o 
   3   3  19      191.94      219.22     11.43 o 
   4   3  19      532.77      539.06     15.35 o 
   5   3  19       98.18      118.00     11.07 o 
   6   3  19      126.90      129.54     10.97 o 
   7   3  19       58.83       65.56      8.41 o 
   8   3  19        9.30       18.79     11.31 o 
   9   3  19      146.25      133.70     20.61 o 
  10   3  19      154.71      187.85     16.82 o 
 -14   4  19       86.54       94.39     13.06 o 
 -13   4  19       14.93       20.04     22.33 o 
 -12   4  19        0.04       -4.14     11.54 o 
 -11   4  19       19.33       22.30     11.45 o 
 -10   4  19      506.49      503.54     17.04 o 
  -9   4  19      173.67      171.02     11.60 o 
  -8   4  19       28.01       39.04     11.39 o 
  -7   4  19      300.44      319.10     18.35 o 
  -6   4  19      128.47      142.75     13.73 o 
  -5   4  19        1.85       12.50      9.98 o 
  -4   4  19        3.50        3.08      9.56 o 
  -3   4  19       30.04       30.97      9.07 o 
  -2   4  19      171.27      166.31     12.59 o 
  -1   4  19      261.72      279.09     12.28 o 
   0   4  19      682.63      644.22     17.72 o 
   1   4  19      151.55      165.35      9.97 o 
   2   4  19       13.19       15.04      8.37 o 
   3   4  19      307.36      308.99     17.53 o 
   4   4  19       26.35       45.57     13.55 o 
   5   4  19       11.37       28.19     13.22 o 
   6   4  19      104.71      108.40     15.01 o 
   7   4  19        0.62      -12.25     17.99 o 
   8   4  19       58.11       32.36     13.12 o 
   9   4  19      103.40      100.71     16.57 o 
 -12   5  19       29.43       19.39     28.77 o 
 -11   5  19      476.22      461.01     37.78 o 
 -10   5  19       15.75       22.38     21.79 o 
  -9   5  19       13.58        5.61     11.88 o 
  -8   5  19      106.80      107.48     13.35 o 
  -7   5  19       78.02       65.89     17.24 o 
  -6   5  19      148.99      153.26     15.14 o 
  -5   5  19        6.63        6.54     11.19 o 
  -4   5  19       10.43       31.36     17.52 o 
  -3   5  19        1.98        5.95     10.75 o 
  -2   5  19       33.99       39.39     10.98 o 
  -1   5  19        6.85        9.25     11.90 o 
   0   5  19        7.05       23.64      9.07 o 
   1   5  19      109.52      137.22     10.97 o 
   2   5  19       86.91       97.71      9.11 o 
   3   5  19        0.04       18.60      9.48 o 
   4   5  19      247.56      304.00     22.47 o 
   5   5  19       20.12       35.03     17.18 o 
   6   5  19       64.88       54.20     18.51 o 
   7   5  19       49.28       66.76     18.51 o 
 -10   6  19       36.35      133.51     54.86 o 
  -9   6  19        0.69       -2.24     18.63 o 
  -8   6  19        1.65      -12.84     12.84 o 
  -7   6  19        1.09      -11.83     12.47 o 
  -6   6  19      223.56      206.46     18.37 o 
  -5   6  19       10.34       27.94     12.85 o 
  -4   6  19       85.34       92.76     13.55 o 
  -3   6  19       37.69       52.15     12.59 o 
  -2   6  19       59.87       74.01     12.80 o 
  -1   6  19      235.92      270.93     18.42 o 
   0   6  19        0.14       10.93     11.10 o 
   1   6  19      225.51      262.59     17.69 o 
   2   6  19       35.06       62.16     29.41 o 
   3   6  19      128.51      165.10     31.73 o 
   5   6  19       10.99       63.45     17.85 o 
  -4   7  19       51.49       54.29     14.93 o 
  -3   7  19        2.05        1.14     13.31 o 
  -2   7  19        1.01        8.42     15.53 o 
  -1   7  19        0.11       -3.33     12.80 o 
 -16   0  20      459.31      460.02     31.06 o 
 -15   0  20      692.04      812.07    126.24 o 
 -14   0  20       17.95      179.78     47.59 o 
 -13   0  20       51.02       65.11     16.52 o 
 -12   0  20      316.28      281.43     21.53 o 
 -11   0  20        5.63        3.97     12.56 o 
 -10   0  20       29.23       17.85     12.56 o 
  -9   0  20      165.92      165.17     13.78 o 
  -8   0  20      982.52      992.17     32.01 o 
  -7   0  20     1158.35     1136.05     35.51 o 
  -6   0  20       50.74       53.10      8.73 o 
  -5   0  20       38.75       36.82      8.73 o 
  -4   0  20      361.30      329.00     16.35 o 
  -3   0  20     1571.85     1527.83     46.60 o 
  -2   0  20     1170.12     1085.63     27.75 o 
  -1   0  20       12.52       25.54      9.91 o 
   0   0  20       33.85       23.35      9.24 o 
   1   0  20     1355.65     1166.13     32.85 o 
   2   0  20     1802.82     1609.52     69.82 o 
   3   0  20        0.60       -0.81      9.78 o 
   4   0  20       57.24       75.72     10.26 o 
   5   0  20        5.38       18.56      9.69 o 
   6   0  20        6.44       15.91      9.77 o 
   7   0  20       26.03       35.81     12.21 o 
   8   0  20      620.28      605.44     66.76 o 
   9   0  20       59.61       92.50     14.01 o 
  10   0  20      116.17      112.79     14.79 o 
  11   0  20        8.00       33.26     13.85 o 
 -15   1  20        0.97        9.71     21.76 o 
 -14   1  20       19.35       24.23     27.52 o 
 -13   1  20      121.18      115.81     18.82 o 
 -12   1  20       82.82       71.14      9.94 o 
 -11   1  20      188.67      196.93     14.27 o 
 -10   1  20        0.92       -4.22      7.10 o 
  -9   1  20       41.07       43.65      7.58 o 
  -8   1  20      776.47      715.25     17.57 o 
  -7   1  20        5.02        5.64      5.91 o 
  -6   1  20      258.42      239.00     14.31 o 
  -5   1  20        1.19       15.62      5.67 o 
  -4   1  20      138.59      138.78      8.86 o 
  -3   1  20       46.44       44.29      6.45 o 
  -2   1  20      337.00      283.51     10.13 o 
  -1   1  20       38.20       27.29      5.34 o 
   0   1  20      207.33      190.61      8.54 o 
   1   1  20       34.75       24.72      6.56 o 
   2   1  20      206.41      210.29     11.13 o 
   3   1  20      126.24      109.14      7.76 o 
   4   1  20        0.22       15.24      6.70 o 
   5   1  20       20.18       27.78      7.05 o 
   6   1  20        0.45        0.30      7.37 o 
   7   1  20       63.33       72.15      8.32 o 
   8   1  20      101.55      100.83      9.10 o 
   9   1  20        4.50       20.98      8.71 o 
  10   1  20        0.50       10.68      8.93 o 
  11   1  20        3.15       28.72      9.35 o 
 -15   2  20       19.45       28.90     11.91 o 
 -14   2  20       13.56       26.86     19.06 o 
 -13   2  20       31.12       29.79     12.63 o 
 -12   2  20       73.87       82.73     10.72 o 
 -11   2  20      624.01      572.86     18.05 o 
 -10   2  20        4.81       -1.30      7.72 o 
  -9   2  20       92.79       90.16      8.58 o 
  -8   2  20       72.69       70.49      7.80 o 
  -7   2  20      165.70      135.49      9.25 o 
  -6   2  20       44.85       46.30      8.20 o 
  -5   2  20      467.37      447.08     12.81 o 
  -4   2  20        4.50        0.52      7.04 o 
  -3   2  20      297.40      257.92     12.89 o 
  -2   2  20        1.16       -6.29      6.29 o 
  -1   2  20      274.02      248.61     10.76 o 
   0   2  20      129.62      124.79      7.71 o 
   1   2  20      312.86      277.91      9.66 o 
   2   2  20     1150.04     1102.61     28.13 o 
   3   2  20      255.50      257.19     11.20 o 
   4   2  20       12.11       11.93      7.14 o 
   5   2  20      665.66      634.74     17.65 o 
   6   2  20      153.48      145.11     10.00 o 
   7   2  20        3.45        9.36      7.57 o 
   8   2  20       78.11       89.67      9.92 o 
   9   2  20      196.92      241.08     14.74 o 
  10   2  20      126.74      167.73     16.30 o 
 -14   3  20      112.29      164.61     26.49 o 
 -13   3  20      227.15      238.03     25.41 o 
 -12   3  20      108.52      104.50     11.07 o 
 -11   3  20       74.77       75.01      8.06 o 
 -10   3  20      210.02      191.68     10.93 o 
  -9   3  20       18.61       12.89      6.88 o 
  -8   3  20      165.29      155.29     10.01 o 
  -7   3  20      169.38      161.85      9.68 o 
  -6   3  20      188.66      178.51     12.36 o 
  -5   3  20       67.57       68.33      8.48 o 
  -4   3  20      648.64      634.67     16.75 o 
  -3   3  20     1217.97     1180.23     24.34 o 
  -2   3  20        0.27       -4.73      8.78 o 
  -1   3  20       58.56       67.17      7.47 o 
   0   3  20       39.95       41.82      7.21 o 
   1   3  20       38.82       47.80      6.73 o 
   2   3  20       11.43       17.69      8.34 o 
   3   3  20      116.94      121.90      9.70 o 
   4   3  20        9.18       14.81      7.52 o 
   5   3  20        1.17       12.92      8.48 o 
   6   3  20        0.22       10.53      8.19 o 
   7   3  20       50.12       66.54      9.14 o 
   8   3  20      244.47      268.46     17.94 o 
   9   3  20       19.99       29.54     13.29 o 
 -13   4  20       29.18       31.72     27.11 o 
 -12   4  20       25.72       26.44     18.22 o 
 -11   4  20        7.19       25.66     10.68 o 
 -10   4  20       44.73       45.21     11.77 o 
  -9   4  20       19.72       18.46     11.85 o 
  -8   4  20       87.71      108.43     12.80 o 
  -7   4  20       89.05       93.19     12.22 o 
  -6   4  20        5.25       33.93     10.92 o 
  -5   4  20      138.88      126.29     13.57 o 
  -4   4  20        1.22        4.48      9.33 o 
  -3   4  20      103.88      105.06     10.31 o 
  -2   4  20      298.69      289.10     28.73 o 
  -1   4  20       89.25      120.97     12.00 o 
   0   4  20      467.27      468.87     14.29 o 
   1   4  20      234.59      250.54     13.39 o 
   2   4  20      119.59      140.68     18.41 o 
   3   4  20       62.74       78.57     11.20 o 
   4   4  20       89.42      119.71     26.77 o 
   5   4  20      212.04      277.27     23.13 o 
   6   4  20       36.33       15.38     19.14 o 
   7   4  20       28.05        8.00     12.64 o 
   8   4  20        0.21      -10.15     13.92 o 
 -11   5  20       30.44       34.97     23.85 o 
 -10   5  20      231.62      246.63     18.57 o 
  -9   5  20        0.87        4.87     13.14 o 
  -8   5  20       45.85       44.05     12.48 o 
  -7   5  20       42.71       31.91     12.52 o 
  -6   5  20      537.74      514.49     23.35 o 
  -5   5  20       34.42       33.74     11.66 o 
  -4   5  20      358.75      366.79     19.86 o 
  -3   5  20      577.05      536.04     25.12 o 
  -2   5  20       14.88       21.42     10.98 o 
  -1   5  20       90.66       92.61     11.91 o 
   0   5  20       39.68       47.00      8.23 o 
   1   5  20       84.66       85.43      9.01 o 
   2   5  20        8.15        7.27      7.54 o 
   3   5  20       82.48      108.87     23.46 o 
   4   5  20        0.87       22.55     10.32 o 
   5   5  20        4.92       19.17     17.18 o 
   6   5  20        1.43       18.51     17.85 o 
  -9   6  20       16.27       -5.35     22.11 o 
  -8   6  20        0.01      -13.04     13.04 o 
  -7   6  20       15.85       -1.35     12.91 o 
  -6   6  20       29.27       24.31     15.70 o 
  -5   6  20       22.71       14.87     13.09 o 
  -4   6  20       15.40        7.60     12.62 o 
  -3   6  20      102.52       79.63     13.31 o 
  -2   6  20       47.82       58.25     12.59 o 
  -1   6  20        2.61        9.44     12.89 o 
   0   6  20        8.31       26.65     13.55 o 
   1   6  20        2.08       13.77     13.22 o 
   2   6  20        6.24       27.41     19.83 o 
   3   6  20       84.01      101.13     18.51 o 
 -14   1  21        9.31       15.98     30.09 o 
 -13   1  21        6.23       70.34     28.74 o 
 -12   1  21       48.35       37.90      9.76 o 
 -11   1  21       30.00       10.37     19.99 o 
 -10   1  21      155.00      141.39     10.47 o 
  -9   1  21      261.39      294.38     13.57 o 
  -8   1  21      578.32      552.92     15.07 o 
  -7   1  21        5.95       11.34      6.20 o 
  -6   1  21      807.76      795.92     19.07 o 
  -5   1  21       76.34       69.71      6.41 o 
  -4   1  21        6.64       -0.43      5.29 o 
  -3   1  21      135.39      132.09      8.65 o 
  -2   1  21      670.57      632.76     15.01 o 
  -1   1  21      446.12      400.82     11.30 o 
   0   1  21      115.35      130.08      8.18 o 
   1   1  21     1028.00      938.27     20.22 o 
   2   1  21      350.22      332.67     12.06 o 
   3   1  21       53.25       71.33      7.60 o 
   4   1  21      328.25      326.92     22.38 o 
   5   1  21      438.34      417.38     14.37 o 
   6   1  21       95.60      112.74      8.92 o 
   7   1  21      278.64      291.35     13.08 o 
   8   1  21       22.16       21.49      8.95 o 
   9   1  21       41.76       62.89      9.79 o 
  10   1  21       29.75       37.68      9.76 o 
 -15   2  21        8.93       18.61     20.59 o 
 -14   2  21        1.80       10.08     24.81 o 
 -13   2  21       36.64       39.15     13.90 o 
 -12   2  21        3.03        1.81      9.85 o 
 -11   2  21      870.28      802.91     22.41 o 
 -10   2  21       34.98       34.94      8.20 o 
  -9   2  21       97.45       86.93      8.67 o 
  -8   2  21       31.43       23.51      7.41 o 
  -7   2  21        0.68       -6.75      6.75 o 
  -6   2  21      175.45      176.89      9.55 o 
  -5   2  21       83.40       76.60      6.78 o 
  -4   2  21       33.78       19.47      6.56 o 
  -3   2  21      102.54       86.77      7.44 o 
  -2   2  21        4.48       -2.91      6.31 o 
  -1   2  21      179.74      171.22     10.00 o 
   0   2  21      111.71       92.31      6.72 o 
   1   2  21      330.56      281.82     11.32 o 
   2   2  21       26.08       39.09      7.03 o 
   3   2  21      127.15      144.80     10.98 o 
   4   2  21       76.64       80.08      8.40 o 
   5   2  21        1.08       11.96      7.43 o 
   6   2  21       10.73       17.83      7.87 o 
   7   2  21        0.12        6.94      8.58 o 
   8   2  21        3.79       10.34      8.90 o 
   9   2  21       39.06       66.28     11.26 o 
  10   2  21      207.26      261.31     27.06 o 
 -14   3  21        1.94       18.46     24.60 o 
 -13   3  21        0.07       12.37     16.71 o 
 -12   3  21       24.07       25.57     10.80 o 
 -11   3  21       35.89       28.46      8.69 o 
 -10   3  21        3.05       -9.61      9.61 o 
  -9   3  21      140.73      117.07      8.23 o 
  -8   3  21       79.76       71.75      7.28 o 
  -7   3  21       23.52       30.02      8.58 o 
  -6   3  21      681.98      619.64     19.55 o 
  -5   3  21       52.61       49.68     10.45 o 
  -4   3  21        0.06       12.20      7.28 o 
  -3   3  21       24.27       33.21      7.42 o 
  -2   3  21      258.83      247.08     11.97 o 
  -1   3  21      258.33      267.79     13.39 o 
   0   3  21       15.73       27.53      7.67 o 
   1   3  21      184.75      191.21     11.39 o 
   2   3  21      308.04      318.40     21.79 o 
   3   3  21      186.19      197.22     11.21 o 
   4   3  21        0.09       -1.09      8.56 o 
   5   3  21       13.72       21.76      9.06 o 
   6   3  21        0.00       -5.18      8.42 o 
   7   3  21      241.34      303.61     24.14 o 
   8   3  21       16.53       32.13     13.34 o 
   9   3  21       91.67      116.82     15.15 o 
 -13   4  21        3.31       15.17     11.15 o 
 -12   4  21       86.50      121.98     21.27 o 
 -11   4  21      140.29      163.18     15.32 o 
 -10   4  21       98.32       98.16     12.95 o 
  -9   4  21      194.63      212.93     16.98 o 
  -8   4  21       21.62       25.29     11.27 o 
  -7   4  21        6.11       16.90     11.27 o 
  -6   4  21     1010.11      956.32     32.93 o 
  -5   4  21       25.74       23.11     10.92 o 
  -4   4  21       43.39       47.59     10.98 o 
  -3   4  21      223.04      203.13     16.34 o 
  -2   4  21       49.50       54.42      7.30 o 
  -1   4  21       43.97       57.52      7.25 o 
   0   4  21        8.47       21.31      8.00 o 
   1   4  21      281.08      293.49     13.80 o 
   2   4  21       22.72       28.64      7.93 o 
   3   4  21       66.48       91.85     11.57 o 
   4   4  21       23.96       62.30     10.96 o 
   5   4  21        7.86       23.19     18.53 o 
   6   4  21      279.46      283.21     25.94 o 
   7   4  21       58.10       44.11     15.15 o 
 -11   5  21        0.00        3.22     12.45 o 
 -10   5  21       13.06       18.42     13.07 o 
  -9   5  21       18.40       25.04     12.83 o 
  -8   5  21        5.32       -7.20     19.46 o 
  -7   5  21       68.26       70.29     13.26 o 
  -6   5  21      177.77      189.20     17.69 o 
  -5   5  21       38.68       51.13     12.33 o 
  -4   5  21       30.40       43.23     12.12 o 
  -3   5  21      180.67      155.80     16.36 o 
  -2   5  21       23.56       34.70     11.22 o 
  -1   5  21        4.13        8.92     10.75 o 
   0   5  21      101.14      111.96     12.38 o 
   1   5  21        4.82       12.12     10.78 o 
   2   5  21      171.90      236.41     27.62 o 
   3   5  21        6.65       27.48     12.56 o 
   4   5  21       20.10       56.57     11.90 o 
   5   5  21        2.35       42.30     17.85 o 
  -7   6  21        1.85      -11.75     12.93 o 
  -6   6  21      149.70      143.91     16.47 o 
  -5   6  21       12.73       21.71     13.31 o 
  -4   6  21       51.52       60.87     13.55 o 
  -3   6  21       48.82       38.34     13.09 o 
  -2   6  21        0.72        2.26     12.12 o 
  -1   6  21        1.16        0.95     14.54 o 
   0   6  21       88.15       81.90     13.06 o 
   1   6  21        2.69       14.12     11.66 o 
   2   6  21       32.79       64.56     15.20 o 
 -14   0  22      128.25      161.93     22.47 o 
 -13   0  22       25.49       12.23     19.17 o 
 -12   0  22       11.85        3.30     13.88 o 
 -11   0  22       63.46       68.08     14.54 o 
 -10   0  22       27.60       26.44     13.22 o 
  -9   0  22       11.63       -1.47      9.10 o 
  -8   0  22       33.28       22.07      9.50 o 
  -7   0  22      231.97      232.14     16.52 o 
  -6   0  22       57.20       66.76      9.68 o 
  -5   0  22     2238.73     2286.91     84.27 o 
  -4   0  22      354.28      354.41     16.99 o 
  -3   0  22      363.99      299.36     15.72 o 
  -2   0  22      551.56      515.19     25.78 o 
  -1   0  22       24.27       45.77     18.84 o 
   0   0  22      218.24      215.66     17.65 o 
   1   0  22      701.94      686.46     23.35 o 
   2   0  22       20.29       31.49      9.85 o 
   3   0  22      170.33      211.16     26.56 o 
   4   0  22      386.94      338.79     30.31 o 
   5   0  22       88.70       89.05     13.45 o 
   6   0  22      378.65      358.09     35.36 o 
   7   0  22        1.01        3.45     12.70 o 
   8   0  22      162.00      182.50     19.06 o 
   9   0  22      302.60      361.35     43.95 o 
 -14   1  22       46.10       42.30     15.86 o 
 -13   1  22        6.12       10.89      9.91 o 
 -12   1  22       36.06       21.30     18.13 o 
 -11   1  22       27.65       23.24     10.04 o 
 -10   1  22       16.51        5.97      7.84 o 
  -9   1  22        5.78        7.73      7.56 o 
  -8   1  22      474.58      475.35     14.06 o 
  -7   1  22       11.93       16.41      6.20 o 
  -6   1  22        3.11        5.70      6.05 o 
  -5   1  22        0.99        2.43      5.77 o 
  -4   1  22      264.69      231.78     10.78 o 
  -3   1  22        0.42       -9.23      9.23 o 
  -2   1  22      220.68      192.78      9.49 o 
  -1   1  22       55.07       51.89      6.21 o 
   0   1  22        0.31        4.77      7.34 o 
   1   1  22        1.49       17.96      6.94 o 
   2   1  22      123.87      141.63     13.65 o 
   3   1  22       30.97       46.60      8.02 o 
   4   1  22       69.26       74.94      8.51 o 
   5   1  22       15.14       20.72      7.86 o 
   6   1  22        0.71       10.00      8.68 o 
   7   1  22        0.29        3.87      8.96 o 
   8   1  22       46.65       78.30     10.08 o 
   9   1  22       16.45       25.17      9.87 o 
 -14   2  22        4.77       13.57     20.80 o 
 -13   2  22        9.56        8.08     17.48 o 
 -12   2  22      128.98      169.49     18.47 o 
 -11   2  22      394.25      428.94     15.88 o 
 -10   2  22      265.07      264.06     13.69 o 
  -9   2  22       46.00       50.72      8.24 o 
  -8   2  22       63.93       58.33      8.19 o 
  -7   2  22       13.76       12.23      8.18 o 
  -6   2  22       16.51       12.28      5.79 o 
  -5   2  22      135.69      138.83     10.78 o 
  -4   2  22       16.06       17.02      7.64 o 
  -3   2  22      105.48      109.10      7.85 o 
  -2   2  22     1146.33     1100.68     23.65 o 
  -1   2  22       46.23       43.84      6.77 o 
   0   2  22      169.85      148.68      8.53 o 
   1   2  22      309.37      309.01     12.87 o 
   2   2  22       62.83       57.12      8.01 o 
   3   2  22       29.26       44.74      8.02 o 
   4   2  22       82.03      120.93     13.01 o 
   5   2  22       13.81       33.47      8.03 o 
   6   2  22      202.17      229.45     14.44 o 
   7   2  22       76.84       80.68     10.05 o 
   8   2  22      125.40      174.58     13.45 o 
   9   2  22      180.14      229.55     14.77 o 
 -13   3  22       72.06       79.00     19.55 o 
 -12   3  22       95.93      118.83     13.16 o 
 -11   3  22        7.49       -5.66      9.53 o 
 -10   3  22       24.49       12.90     13.07 o 
  -9   3  22        1.16       -7.79      7.79 o 
  -8   3  22       80.89       89.28     12.56 o 
  -7   3  22       80.07       62.52     11.27 o 
  -6   3  22      168.41      155.76     15.23 o 
  -5   3  22       13.37       10.27     10.16 o 
  -4   3  22      150.17      141.34     10.29 o 
  -3   3  22       31.93       25.10      8.57 o 
  -2   3  22      192.90      198.66     16.74 o 
  -1   3  22      189.07      174.43     12.44 o 
   0   3  22        6.64       12.46      7.67 o 
   1   3  22      415.30      422.56     14.19 o 
   2   3  22      299.90      293.50     16.98 o 
   3   3  22        7.19       13.99     12.50 o 
   4   3  22      135.08      157.37     12.41 o 
   5   3  22       30.68       27.97      9.38 o 
   6   3  22        5.90       22.76      9.29 o 
   7   3  22       26.44       44.41     11.07 o 
   8   3  22       32.94       31.24     13.34 o 
 -12   4  22       19.46       42.88     22.45 o 
 -11   4  22       34.00       33.74     10.22 o 
 -10   4  22        0.67       -6.04      9.54 o 
  -9   4  22       76.36       77.23     17.16 o 
  -8   4  22       20.30       32.84     12.22 o 
  -7   4  22       65.16       75.48     12.52 o 
  -6   4  22      128.28      111.22     12.80 o 
  -5   4  22      162.97      144.34     12.10 o 
  -4   4  22       49.19       49.08     10.40 o 
  -3   4  22      111.67      113.54      9.91 o 
  -2   4  22       46.22       50.13      7.38 o 
  -1   4  22        2.72       17.26      8.10 o 
   0   4  22       28.20       38.40      8.44 o 
   1   4  22        0.11       33.92     10.98 o 
   2   4  22      117.84      190.03     17.22 o 
   3   4  22       45.94       89.92     12.33 o 
   4   4  22       19.81       46.02     22.65 o 
   5   4  22        0.00       -4.73     24.46 o 
   6   4  22      273.19      351.44     46.22 o 
   7   4  22       20.28      -26.44     27.76 o 
 -10   5  22        9.06        6.97     13.08 o 
  -9   5  22       68.63       66.94     13.56 o 
  -8   5  22       15.97       14.18     22.52 o 
  -7   5  22      277.09      306.80     20.50 o 
  -6   5  22       62.41       44.66     12.80 o 
  -5   5  22        5.21        2.68     11.86 o 
  -4   5  22      440.27      425.80     21.73 o 
  -3   5  22        8.91       13.55     11.68 o 
  -2   5  22       15.77       20.34     11.44 o 
  -1   5  22       56.20       64.04     12.15 o 
   0   5  22      179.68      224.52     13.85 o 
   1   5  22        9.96       33.94     11.32 o 
   2   5  22       25.98       68.42     11.91 o 
   3   5  22      156.04      244.48     18.35 o 
   4   5  22       20.32       45.02     11.86 o 
  -6   6  22        0.01       -7.65     13.26 o 
  -5   6  22       72.51       66.91     14.00 o 
  -4   6  22        0.43       -0.46     12.85 o 
  -3   6  22        1.19       10.31     12.85 o 
  -2   6  22      113.27      128.40     14.47 o 
  -1   6  22       64.41       82.51     18.18 o 
   0   6  22       56.18       69.28     14.54 o 
 -14   1  23       79.23      115.05     13.06 o 
 -13   1  23        3.23        8.13     10.15 o 
 -12   1  23      107.60      107.83     37.57 o 
 -11   1  23       17.74        1.92     10.04 o 
 -10   1  23        9.48        1.00      8.00 o 
  -9   1  23       53.65       52.18      8.48 o 
  -8   1  23       78.37      109.23      9.71 o 
  -7   1  23      421.70      435.32     13.63 o 
  -6   1  23      195.15      188.96     10.33 o 
  -5   1  23        8.86        7.72      5.95 o 
  -4   1  23      103.01       93.01      8.85 o 
  -3   1  23      404.30      408.67     15.56 o 
  -2   1  23       13.73       19.36      6.41 o 
  -1   1  23      380.92      374.86     13.41 o 
   0   1  23        0.58       -1.49      7.34 o 
   1   1  23        0.01        3.08      7.49 o 
   2   1  23      283.06      302.17     15.54 o 
   3   1  23      220.70      206.93     12.89 o 
   4   1  23        0.05        4.11      8.61 o 
   5   1  23       92.75      125.42     10.47 o 
   6   1  23      324.37      325.08     15.10 o 
   7   1  23       18.76       45.46      9.85 o 
   8   1  23      157.85      187.03     13.83 o 
 -14   2  23       16.06       20.63     23.09 o 
 -13   2  23       18.43       26.45     10.96 o 
 -12   2  23       24.45       27.16     10.78 o 
 -11   2  23      114.53      107.59     11.44 o 
 -10   2  23        5.04        8.75      8.11 o 
  -9   2  23        1.95       -7.72      7.72 o 
  -8   2  23        0.13       -3.05      7.47 o 
  -7   2  23        3.29       -6.11      7.21 o 
  -6   2  23       40.93       32.30      7.82 o 
  -5   2  23        4.79        3.62      7.71 o 
  -4   2  23      199.84      188.50     12.82 o 
  -3   2  23       87.90       89.25      8.93 o 
  -2   2  23      374.01      384.31     13.55 o 
  -1   2  23      288.70      260.06     11.97 o 
   0   2  23        0.07       -7.04      7.64 o 
   1   2  23      252.52      235.51     17.54 o 
   2   2  23        3.96       -0.60      7.85 o 
   3   2  23        8.38       28.31     10.83 o 
   4   2  23       13.36       33.33      8.41 o 
   5   2  23       93.01      113.92      9.61 o 
   6   2  23        0.87       10.65      9.35 o 
   7   2  23       55.82       89.12     10.63 o 
   8   2  23       70.60      111.22     11.22 o 
 -13   3  23        5.36       29.20     19.66 o 
 -12   3  23      118.96      121.62     13.63 o 
 -11   3  23       81.89       76.78     14.50 o 
 -10   3  23       16.10       10.60      9.19 o 
  -9   3  23      154.35      145.69     21.81 o 
  -8   3  23      172.25      176.63     16.82 o 
  -7   3  23      191.69      192.29     16.52 o 
  -6   3  23      121.78      111.84     12.22 o 
  -5   3  23       13.87       18.03     10.16 o 
  -4   3  23       34.73       35.89      8.14 o 
  -3   3  23      139.84      125.26     10.22 o 
  -2   3  23        2.53       16.54     10.12 o 
  -1   3  23        0.21       14.15      8.66 o 
   0   3  23      110.99      123.65     15.07 o 
   1   3  23       64.48       88.08     12.35 o 
   2   3  23      192.11      243.33     26.46 o 
   3   3  23       27.42       31.37     13.55 o 
   4   3  23        1.99        2.94     13.36 o 
   5   3  23      160.79      221.78     14.24 o 
   6   3  23        8.50       23.65     10.16 o 
   7   3  23        3.23       11.18      9.91 o 
 -11   4  23        1.17       -4.27     10.10 o 
 -10   4  23       18.23       -2.28     10.40 o 
  -9   4  23        9.27        8.67      9.83 o 
  -8   4  23      111.65      128.73     11.41 o 
  -7   4  23       86.30       84.96     10.36 o 
  -6   4  23        0.23       -4.72      9.05 o 
  -5   4  23      147.35      152.48     12.21 o 
  -4   4  23        1.96        1.34      8.58 o 
  -3   4  23        0.06       -6.39     10.32 o 
  -2   4  23        0.44        7.55      9.41 o 
  -1   4  23      110.06      133.29     20.82 o 
   0   4  23      103.93      115.00     10.44 o 
   1   4  23      245.78      250.95     20.61 o 
   2   4  23      167.48      220.62     18.16 o 
   3   4  23      300.20      349.60     29.30 o 
   4   4  23       58.61       74.25     19.11 o 
   5   4  23       63.31      103.28     35.09 o 
  -9   5  23      109.46      116.46     14.99 o 
  -8   5  23        0.88       -1.20     12.69 o 
  -7   5  23       60.15       60.21     13.46 o 
  -6   5  23       21.71       23.88     12.80 o 
  -5   5  23       59.67       67.66     13.06 o 
  -4   5  23        3.76        9.57     12.12 o 
  -3   5  23       61.54       83.81     14.87 o 
  -2   5  23        5.33       16.86      9.65 o 
  -1   5  23      181.06      250.66     14.47 o 
   0   5  23       37.32       65.84     11.86 o 
   1   5  23       69.23       63.45     15.86 o 
   2   5  23        6.68       44.28     12.15 o 
   3   5  23       22.89       63.91     12.33 o 
 -14   0  24      185.91      198.95     24.46 o 
 -13   0  24        4.55        0.63     18.18 o 
 -12   0  24        6.76        9.25     14.54 o 
 -11   0  24      174.93      163.92     21.15 o 
 -10   0  24      150.89      160.61     21.15 o 
  -9   0  24       85.73       83.94     15.20 o 
  -8   0  24      279.38      247.15     18.18 o 
  -7   0  24       45.77       61.63     10.16 o 
  -6   0  24      147.75      129.81     12.85 o 
  -5   0  24      275.68      269.13     16.04 o 
  -4   0  24      276.61      315.05     16.82 o 
  -3   0  24       57.65       64.11     16.52 o 
  -2   0  24      355.11      331.80     27.76 o 
  -1   0  24      345.21      311.31     27.10 o 
   0   0  24       22.47       36.46     11.44 o 
   1   0  24      260.70      261.91     18.68 o 
   2   0  24      394.83      418.01     21.83 o 
   3   0  24       22.02       23.07     12.54 o 
   4   0  24        2.44       11.70     13.02 o 
   5   0  24      236.50      217.91     20.64 o 
   6   0  24       34.50       42.42     14.18 o 
   7   0  24        9.46       30.80     14.30 o 
   8   0  24      132.68      187.94     20.31 o 
 -13   1  24        5.61        1.61     10.74 o 
 -12   1  24        5.48        2.97     10.51 o 
 -11   1  24        2.89        1.91     10.04 o 
 -10   1  24        1.74       -7.79      9.57 o 
  -9   1  24        1.66       -4.55      7.81 o 
  -8   1  24       48.03       51.65      8.36 o 
  -7   1  24       86.13       94.05      7.56 o 
  -6   1  24       28.73       31.17      6.60 o 
  -5   1  24      112.50      116.11      9.52 o 
  -4   1  24      148.96      140.88     12.24 o 
  -3   1  24       99.02      101.33      9.04 o 
  -2   1  24       78.63       66.46      7.84 o 
  -1   1  24       41.60       35.69      9.16 o 
   0   1  24        0.09       -1.77      7.53 o 
   1   1  24       17.39       28.87      8.02 o 
   2   1  24        6.03       15.95      8.53 o 
   3   1  24       13.46       24.33      8.75 o 
   4   1  24        8.16       16.14      9.14 o 
   5   1  24       96.18      119.30     10.76 o 
   6   1  24       41.31       59.53     10.23 o 
   7   1  24       29.11       44.36     10.45 o 
   8   1  24       11.50       11.90     25.78 o 
 -13   2  24       23.35       33.67     11.40 o 
 -12   2  24       75.84       89.46     11.90 o 
 -11   2  24       38.75       35.60     11.24 o 
 -10   2  24      163.43      186.37     12.96 o 
  -9   2  24        0.02        1.93      8.11 o 
  -8   2  24      140.72      135.45     10.50 o 
  -7   2  24       73.87       79.70     11.57 o 
  -6   2  24       52.18       55.13      8.52 o 
  -5   2  24      173.15      172.32     12.75 o 
  -4   2  24       96.42      100.22      9.31 o 
  -3   2  24       17.91       29.26      8.15 o 
  -2   2  24        1.01       14.40      7.98 o 
  -1   2  24        4.14       13.90      7.08 o 
   0   2  24        7.38       14.09      8.09 o 
   1   2  24       26.71       36.89      8.40 o 
   2   2  24       85.40      113.69     10.21 o 
   3   2  24        6.98       37.43      9.23 o 
   4   2  24      159.03      197.93     16.12 o 
   5   2  24      383.64      434.31     22.11 o 
   6   2  24       57.26       55.85     10.56 o 
   7   2  24       23.52       35.93     10.36 o 
 -12   3  24        9.93        2.97     14.26 o 
 -11   3  24        2.82      -11.75     11.75 o 
 -10   3  24       16.01        1.28     11.75 o 
  -9   3  24        0.17      -10.32     11.27 o 
  -8   3  24        2.57        1.42     11.10 o 
  -7   3  24       20.28       12.81     10.96 o 
  -6   3  24       41.66       40.24     10.96 o 
  -5   3  24        7.18        2.06     10.32 o 
  -4   3  24        0.29       -0.03      8.25 o 
  -3   3  24       41.03       56.56      8.80 o 
  -2   3  24       38.03       34.61      8.54 o 
  -1   3  24        1.47        7.25      8.26 o 
   0   3  24      245.59      258.29     25.28 o 
   1   3  24       46.97       47.78     15.53 o 
   2   3  24       25.67       29.14     13.07 o 
   3   3  24       20.49        6.39     12.12 o 
   4   3  24      125.51      139.82     13.83 o 
   5   3  24      222.08      253.35     19.62 o 
   6   3  24       86.27      122.81     15.99 o 
 -10   4  24       89.37       72.51     21.23 o 
  -9   4  24        5.52        4.26     12.39 o 
  -8   4  24        9.92        9.34     12.22 o 
  -7   4  24        3.77        3.39     11.91 o 
  -6   4  24       39.28       46.05     12.22 o 
  -5   4  24       10.67        5.68     11.27 o 
  -4   4  24       35.50       41.38     11.57 o 
  -3   4  24       17.16       21.18     11.10 o 
  -2   4  24       17.52       27.37     12.56 o 
  -1   4  24       19.87       33.59      8.80 o 
   0   4  24       16.72       25.93     11.65 o 
   1   4  24      270.50      346.08     20.33 o 
   2   4  24       69.35      140.24     24.12 o 
   3   4  24       71.51      177.01     18.42 o 
   4   4  24       56.03       82.60     13.26 o 
  -7   5  24       41.47       41.38     13.93 o 
  -6   5  24        0.90        5.59     10.12 o 
  -5   5  24       14.77       17.46     10.12 o 
  -4   5  24        0.45        8.32     10.02 o 
  -3   5  24      226.22      269.21     17.34 o 
  -2   5  24       39.93       47.84     13.55 o 
  -1   5  24       10.35        2.29     11.86 o 
   0   5  24      162.80      180.73     37.67 o 
   1   5  24       46.49       88.57     18.51 o 
 -13   1  25       10.28        6.38     11.20 o 
 -12   1  25       27.84       25.42     11.19 o 
 -11   1  25       60.32       75.58     11.66 o 
 -10   1  25       57.62       55.93     10.98 o 
  -9   1  25       73.31       75.07      9.19 o 
  -8   1  25      505.21      572.24     18.98 o 
  -7   1  25       18.38       24.31      6.87 o 
  -6   1  25       10.32       20.87      8.24 o 
  -5   1  25      167.48      177.99     12.82 o 
  -4   1  25        0.35       12.18      8.02 o 
  -3   1  25       34.96       49.31      8.17 o 
  -2   1  25       19.83       32.87     11.44 o 
  -1   1  25        2.40        3.30     11.22 o 
   0   1  25       27.17       38.39      9.78 o 
   1   1  25      104.59      120.78     10.01 o 
   2   1  25        0.49       13.24      8.80 o 
   3   1  25       40.79       39.70      9.31 o 
   4   1  25        5.02       22.63      9.42 o 
   5   1  25       22.76       42.96     10.44 o 
   6   1  25      141.23      165.07     13.03 o 
   7   1  25       10.72       52.88     26.44 o 
 -12   2  25        8.88        2.43     10.92 o 
 -11   2  25       38.84       26.93     10.92 o 
 -10   2  25        0.87       -2.78      8.63 o 
  -9   2  25       25.63       37.25      8.71 o 
  -8   2  25       22.07       28.61     11.43 o 
  -7   2  25        0.81       -4.54     14.54 o 
  -6   2  25       34.46       34.17     10.80 o 
  -5   2  25       59.58       78.54      9.05 o 
  -4   2  25        2.57       11.44      8.35 o 
  -3   2  25        0.34        4.36      8.15 o 
  -2   2  25        0.42        4.25     10.68 o 
  -1   2  25        0.04       19.17     11.68 o 
   0   2  25       26.87       32.96      9.98 o 
   1   2  25       12.88       18.24      9.09 o 
   2   2  25      237.06      271.18     15.59 o 
   3   2  25      145.64      186.70     15.45 o 
   4   2  25      223.86      303.07     18.89 o 
   5   2  25       10.11       24.00     10.78 o 
   6   2  25        9.97       24.67     10.62 o 
 -11   3  25       68.32       63.02     32.30 o 
 -10   3  25       66.57       53.54     12.69 o 
  -9   3  25        4.79       -6.05     11.75 o 
  -8   3  25       13.74       12.93     11.58 o 
  -7   3  25        3.31        4.52     11.43 o 
  -6   3  25        0.32        2.89     10.96 o 
  -5   3  25       72.11       86.08     12.22 o 
  -4   3  25       16.13       28.87      8.60 o 
  -3   3  25       25.78       42.47      8.93 o 
  -2   3  25      257.60      285.04     14.76 o 
  -1   3  25      160.13      208.86     13.81 o 
   0   3  25      470.47      528.15     27.17 o 
   1   3  25      132.65      161.82     19.50 o 
   2   3  25       13.88        3.15     13.12 o 
   3   3  25      118.00      100.36     15.65 o 
   4   3  25       19.39       21.79     14.79 o 
   5   3  25       44.11       64.10     11.16 o 
  -9   4  25        0.00      -11.16     14.21 o 
  -8   4  25      132.59      160.97     17.52 o 
  -7   4  25        0.02       -2.78     13.55 o 
  -6   4  25       12.26        2.11     11.75 o 
  -5   4  25       11.75        7.05     11.75 o 
  -4   4  25      126.31      124.20     13.46 o 
  -3   4  25       92.65       96.79     12.69 o 
  -2   4  25        9.27       16.05     11.27 o 
  -1   4  25        3.26       11.05     13.20 o 
   0   4  25       10.87       34.24     12.12 o 
   1   4  25        1.83       32.79     12.38 o 
   2   4  25        7.80       44.06     12.59 o 
   3   4  25       24.99       49.14     27.99 o 
  -4   5  25       10.90       15.72     19.17 o 
  -3   5  25        0.02        6.91     12.33 o 
  -2   5  25       60.02       46.28     14.87 o 
 -12   0  26      198.45      216.79     24.46 o 
 -11   0  26      109.94      131.53     17.85 o 
 -10   0  26       99.27      132.85     21.15 o 
  -9   0  26        0.08        0.66     13.22 o 
  -8   0  26        0.84       -7.41      9.85 o 
  -7   0  26        1.48       -1.64      9.85 o 
  -6   0  26       69.18      103.57     10.96 o 
  -5   0  26       12.20       20.49     16.52 o 
  -4   0  26      218.07      260.42     27.76 o 
  -3   0  26       31.80       46.93     17.85 o 
  -2   0  26       12.83       23.13     16.52 o 
  -1   0  26      265.30      245.87     27.10 o 
   0   0  26      183.40      199.61     25.12 o 
   1   0  26       30.43       43.62     17.85 o 
   2   0  26      104.92      136.14     15.34 o 
   3   0  26        8.29       18.44     13.34 o 
   4   0  26       24.29       35.60     13.98 o 
   5   0  26      179.27      191.38     19.86 o 
   6   0  26        2.78       36.35     24.46 o 
 -12   1  26        0.70       -8.43     10.51 o 
 -11   1  26      170.06      175.00     15.87 o 
 -10   1  26        0.00       -0.92     10.04 o 
  -9   1  26      104.10      115.94      9.83 o 
  -8   1  26       22.87       22.75      8.26 o 
  -7   1  26        0.02        3.53      8.32 o 
  -6   1  26        0.41        3.96      8.35 o 
  -5   1  26       29.66       49.06      8.94 o 
  -4   1  26        0.02       -2.42      8.10 o 
  -3   1  26       74.74       89.54     13.31 o 
  -2   1  26       11.50       32.04     11.91 o 
  -1   1  26       43.03       56.85     12.62 o 
   0   1  26        0.43       18.84     11.68 o 
   1   1  26       21.24       39.66     12.62 o 
   2   1  26       15.98       26.21      9.53 o 
   3   1  26      118.87      176.72     13.51 o 
   4   1  26       12.22       27.16      9.88 o 
   5   1  26        0.76       25.19     10.32 o 
 -11   2  26       59.29       36.67     11.19 o 
 -10   2  26       40.46       29.74     12.04 o 
  -9   2  26       18.92       25.10     11.91 o 
  -8   2  26      129.92      162.59     17.15 o 
  -7   2  26      112.87      151.87     19.50 o 
  -6   2  26       24.95       33.33     11.10 o 
  -5   2  26       11.70       22.44      8.87 o 
  -4   2  26      154.23      186.10     13.80 o 
  -3   2  26       10.82       22.15      8.72 o 
  -2   2  26       35.05       63.19     12.38 o 
  -1   2  26      143.50      154.49     15.88 o 
   0   2  26      125.02      112.70     14.02 o 
   1   2  26      132.91      205.74     15.86 o 
   2   2  26      131.39      160.18     15.01 o 
   3   2  26        0.20        7.74      9.97 o 
   4   2  26       24.22       41.26     12.99 o 
   5   2  26      143.12      186.75     19.18 o 
 -10   3  26       29.24       16.38     12.39 o 
  -9   3  26       72.57       77.35     13.34 o 
  -8   3  26        0.40       -2.31     11.73 o 
  -7   3  26      104.18      119.13     16.85 o 
  -6   3  26      130.48      122.16     13.34 o 
  -5   3  26       24.68       25.88     12.89 o 
  -4   3  26        5.18       -2.43     11.90 o 
  -3   3  26        3.36       18.49      8.97 o 
  -2   3  26        4.01        9.52      8.64 o 
  -1   3  26        4.46       32.00     14.54 o 
   0   3  26       36.93       58.02     13.09 o 
   1   3  26       91.40      125.45     18.88 o 
   2   3  26       25.82       50.52     19.41 o 
   3   3  26       12.38       30.84     20.31 o 
  -7   4  26       44.22       67.34     27.43 o 
  -6   4  26        7.68       12.48     12.39 o 
  -5   4  26       50.53       41.06     17.52 o 
  -4   4  26        6.26       16.67     11.75 o 
  -3   4  26      368.24      379.89     20.70 o 
  -2   4  26       38.07       35.60     17.52 o 
  -1   4  26        0.07       23.79     18.51 o 
   0   4  26        8.13       32.07     12.59 o 
   1   4  26      112.60      164.43     29.08 o 
 -11   1  27       13.55       12.56     10.75 o 
 -10   1  27        4.99       13.87     10.51 o 
  -9   1  27       53.71       84.13      9.52 o 
  -8   1  27      185.29      227.38     17.94 o 
  -7   1  27        3.54        8.93     10.62 o 
  -6   1  27        0.99       19.61      8.94 o 
  -5   1  27      255.54      279.68     14.78 o 
  -4   1  27       94.55      116.43     14.00 o 
  -3   1  27       71.91       97.68     13.78 o 
  -2   1  27      387.78      457.97     23.37 o 
  -1   1  27      295.61      330.75     21.26 o 
   0   1  27      223.43      275.42     20.33 o 
   1   1  27       15.35       18.84     12.62 o 
   2   1  27      223.61      256.89     20.56 o 
   3   1  27       31.90       28.31     11.22 o 
   4   1  27      106.71      119.29     12.70 o 
 -10   2  27       19.43       28.66     12.69 o 
  -9   2  27       19.48       22.47     12.39 o 
  -8   2  27        0.45       -0.82     11.58 o 
  -7   2  27       78.48       90.21     20.49 o 
  -6   2  27       14.45       26.66     11.58 o 
  -5   2  27       42.35       49.08      9.36 o 
  -4   2  27       50.66       47.10      9.19 o 
  -3   2  27       14.34       21.66     12.59 o 
  -2   2  27       16.89       28.15     12.59 o 
  -1   2  27      260.19      301.42     23.79 o 
   0   2  27      202.09      243.89     20.10 o 
   1   2  27      141.14      203.33     19.36 o 
   2   2  27       22.39       47.33     13.31 o 
   3   2  27       40.76       66.87     17.94 o 
  -8   3  27       31.12       44.01     20.16 o 
  -7   3  27        3.44        3.16     12.21 o 
  -6   3  27        6.05       -1.19     11.58 o 
  -5   3  27       58.00       57.90     12.39 o 
  -4   3  27       12.47       16.03     13.22 o 
  -3   3  27      175.50      235.47     16.87 o 
  -2   3  27       20.15       34.56     12.80 o 
  -1   3  27        8.46       33.92     12.85 o 
   0   3  27        2.50       31.06     13.09 o 
   1   3  27        0.17       32.39     15.20 o 
 -10   0  28        1.31       -0.66     14.54 o 
  -9   0  28        4.08       -0.66     13.88 o 
  -8   0  28      143.93      177.15     24.46 o 
  -7   0  28        5.74       18.51     17.85 o 
  -6   0  28        3.56        3.30     17.85 o 
  -5   0  28      144.54      210.84     27.10 o 
  -4   0  28       20.96       54.86     19.17 o 
  -3   0  28      670.67      817.60     44.94 o 
  -2   0  28       26.91       57.50     19.83 o 
  -1   0  28       89.47      146.07     21.81 o 
   0   0  28      100.81      104.43     20.49 o 
   1   0  28      248.11      292.80     29.74 o 
   2   0  28        0.07       13.88     19.17 o 
   3   0  28      197.93      237.28     29.74 o 
  -9   1  28        4.31        3.83     11.43 o 
  -8   1  28        5.77        2.52     11.24 o 
  -7   1  28       53.34       44.97     11.58 o 
  -6   1  28       24.42       30.82      9.51 o 
  -5   1  28      114.71      134.70     14.47 o 
  -4   1  28       97.24      107.30     14.47 o 
  -3   1  28        6.55       14.98     13.31 o 
  -2   1  28       41.80       74.48     13.78 o 
  -1   1  28        1.36       16.85     13.09 o 
   0   1  28        4.33       23.43     13.31 o 
   1   1  28        7.21       34.67     13.31 o 
   2   1  28        4.09       29.41     13.55 o 
  -8   2  28        0.22        3.19     12.21 o 
  -7   2  28       11.90       14.94     12.06 o 
  -6   2  28       89.47       82.01     14.87 o 
  -5   2  28       98.51      100.42     12.69 o 
  -4   2  28       59.02       91.92     14.20 o 
  -3   2  28      157.02      188.92     19.63 o 
  -2   2  28        6.86       19.37     13.06 o 
  -1   2  28      104.65      183.13     40.98 o 
   0   2  28      116.31      164.17     17.63 o 
   1   2  28       40.69       77.98     14.25 o 
  -6   3  28       20.25       28.02     22.80 o 
  -5   3  28        6.20        0.28     11.73 o 
  -4   3  28      182.49      202.32     18.10 o 
  -3   3  28        0.00       27.76     19.83 o 
  -2   3  28      172.74      222.15     20.33 o 
  -1   3  28       73.80      106.91     14.47 o 
  -7   1  29       32.58       46.93     19.83 o 
  -6   1  29      183.73      236.32     20.08 o 
  -5   1  29        1.35       32.94     13.26 o 
  -4   1  29       41.04       54.86     14.00 o 
  -3   1  29        9.62       42.23     14.00 o 
  -2   1  29       64.33      129.82     15.40 o 
  -1   1  29      307.23      437.35     24.30 o 
   0   1  29      108.25      178.58     18.58 o 
  -6   2  29       14.52       17.18     13.88 o 
  -5   2  29       77.84       80.64     21.15 o 
  -4   2  29        8.37       42.94     13.46 o 
  -3   2  29       22.42       49.31     14.20 o 
  -2   2  29       30.21       43.85     14.00 o 
                                                 
